# Supplementary material for: Mucosal-Associated Invariant T Cells Drive Bile Duct Inflammation
Source: Cell Mol Gastroenterol Hepatol. 2026 Apr 29;20(9):101794. doi: 10.1016/j.jcmgh.2026.101794 (PMC13292548; doi:10.1016/j.jcmgh.2026.101794)
Supplement: Supplementary Table [file mmc1.xlsx]

## Sheet: Genes_MAIT_5-OP-RU
Column1	names	scores	pvals	pvals_adj	logfoldchanges	Column2
0	Hmgcs1	8.263803	4.938391130218708e-16	5.315988113560047e-13	1.8061686
1	Fabp1	7.7013097	3.324566111907902e-14	2.215427531906628e-11	1.6025581
2	Car3	7.256653	8.993284076681769e-13	3.4958893713634633e-10	2.1323152
3	Ltb	6.6966734	3.6874864511621756e-11	8.062919593369295e-09	0.6327156
4	Alb	6.140462	1.1957233804116095e-09	1.7992422565032327e-07	1.4896888
5	Trbv19	5.8754625	5.976963094400111e-09	7.148856542139756e-07	0.28112882
6	Adh1	5.794425	9.248111500219888e-09	1.0353445786726168e-06	1.2178632
7	Txnip	5.7133555	1.4864743535513903e-08	1.5879177178319203e-06	0.65835845
8	Arhgap45	5.6282954	2.4101811104966625e-08	2.409148175735021e-06	0.2868579
9	Ces1c	5.595072	2.8740250245612256e-08	2.735993618619714e-06	1.286966
10	Cyp4a14	5.202703	2.511277545229147e-07	1.8303551024967023e-05	2.3504882
11	Ifngr1	5.030987	5.82388691095987e-07	3.86253428587547e-05	0.48654538
12	Shisa5	4.948884	8.890278374641151e-07	5.529358025543479e-05	0.25368384
13	Ets1	4.9428177	9.196710086547694e-07	5.669548940579226e-05	0.27063358
14	Cxcr6	4.901232	1.1253673318449766e-06	6.704881428956179e-05	0.4646866
15	Gimap3	4.859432	1.3761809506512927e-06	8.024281759755914e-05	0.33151045
16	Zbtb16	4.8537226	1.4122990665740031e-06	8.200710845492365e-05	0.6080058
17	Il7r	4.7449327	2.396889072883511e-06	0.00013051387426432626	0.7562528
18	Kbtbd11	4.6256404	4.239024364541802e-06	0.00021261973819855908	0.6065068
19	Gabbr1	4.59751	4.834355652851257e-06	0.0002373753438807035	0.8857897
20	Cdo1	4.3566628	1.4611691386982506e-05	0.0006140420698781778	1.0673193
21	Fdps	4.342701	1.5573791055149677e-05	0.000640998917722837	1.0220139
22	Fdft1	4.287036	2.0020486783495194e-05	0.0008027698912556784	1.2202954
23	Laptm5	4.2744713	2.1062601753093934e-05	0.0008397437291532663	0.20605779
24	Gramd1a	4.204053	2.8675999224021975e-05	0.0010845727922728743	0.39168718
25	Cd3e	4.0673156	5.153745262884527e-05	0.00175906124899527	0.12656073
26	Cd53	4.0185857	6.323916059955309e-05	0.002086470222700989	0.278697
27	Dmtf1	3.9967484	6.919204766768876e-05	0.002251798872236364	1.0274608
28	Per1	3.9910138	7.092462347675666e-05	0.0022879832043089525	1.1300303
29	Tbc1d10c	3.8857138	0.00010920798240085786	0.0032516095866332016	0.26047552
30	Msmo1	3.8457613	0.00012861622687802002	0.003749698914439609	1.4035993
31	Hpd	3.8412333	0.00013037845798964898	0.003785303197317734	1.0461037
32	Tpt1	3.8272345	0.00013794207538954048	0.003971885065198431	0.1729517
33	Echdc1	3.8051426	0.00015142630866502683	0.004289594662871226	1.5984602
34	Cyp2b9	3.7560194	0.00018616447236857568	0.005128318162058756	2.4585152
35	Rasal3	3.7511694	0.00018677552727340167	0.005135042688927275	0.32388774
36	Tcn2	3.732546	0.00020072339314840316	0.005454219735376221	1.1965085
37	Nipal1	3.6964524	0.0002367020066465177	0.006226330603404828	3.2171369
38	Dock2	3.6939788	0.00023320233171127797	0.006169061304286624	0.22890842
39	Apoe	3.6449442	0.00028153973523383874	0.007171567193096812	0.7874127
40	Hmgcs2	3.587707	0.0003501294368977966	0.008595984806925904	0.9325733
41	Cyp3a11	3.5813916	0.0003588824987419569	0.008780072880061093	1.1623966
42	Cd163l1	3.5550938	0.00039623766283320875	0.009494777146725896	1.0555173
43	Src	3.5503788	0.0004142505051054239	0.009825460285500513	3.5507772
44	Ephx1	3.5423975	0.00041529593752645343	0.00983358942427274	0.8304652
45	Inmt	3.5259445	0.0004431630391072612	0.010250617469862833	1.5548657
46	Trp53inp1	3.5003183	0.00048554091091579604	0.011080416737981906	0.6243698
47	Itk	3.49673	0.0004926908242781932	0.01113847398214707	0.3061592
48	Apoa2	3.4747002	0.0005339827940326067	0.011730855917884298	0.6151921
49	Apoc3	3.4443579	0.0005965652746782157	0.01274554878449916	0.7618356
50	Tmem176b	3.4352674	0.0006167829861893966	0.013117418098380572	0.5281782
51	Sult3a1	3.4330108	0.0006329026900986932	0.013378912757161802	2.9080985
52	Pkd1	3.4327471	0.0006296524425852221	0.013330342332129498	2.5536
53	Eng	3.4221954	0.0006469975311345581	0.01363566784743525	0.9040455
54	Akna	3.3945386	0.0007157023673191748	0.014815885988557	0.31472135
55	Cbx7	3.3500903	0.0008386067380261906	0.01683731025334015	0.7948104
56	Sc5d	3.347905	0.0008456812908020957	0.01690637711926361	0.9085761
57	Rorc	3.3460224	0.0008508099902075537	0.016984643370848082	0.6538452
58	Klc2	3.3380034	0.0008807331709440306	0.017432786413282553	1.5705897
59	Acss2	3.2878618	0.0010495744444919007	0.020037850990749877	1.6099479
60	A1bg	3.28471	0.0010874380559232804	0.02062006525012247	25.191673
61	Ahnak	3.2824483	0.0010670162684393394	0.02028780660399472	0.2393238
62	Cyp2c50	3.2804685	0.0010898871144385276	0.020638538943779098	2.587239
63	mt-Atp8	3.2794929	0.0010773637790639815	0.020456755392430605	0.15903467
64	Acaa2	3.2373958	0.0012465735783723656	0.022787613073383877	0.5932452
65	Kat6b	3.2054741	0.0013924185468219942	0.02498141685157306	0.83072335
66	Rsrp1	3.1971993	0.0014332670372004998	0.02545322197789822	0.33235747
67	mt-Atp6	3.1891913	0.0014724040871938583	0.025890231085913925	0.1281912
68	Fabp5	3.1891813	0.0014745258093092324	0.025890231085913925	0.96174127
69	Akap13	3.1737719	0.0015515437924305826	0.02690496137704284	0.44893584
70	Me1	3.1649895	0.0016211558607899179	0.027802028328301604	3.0869582
71	N4bp2l1	3.1613038	0.0016206707924942645	0.027802028328301604	1.0965308
72	Il18r1	3.1484966	0.0016909563321025297	0.028752421520586633	0.4370113
73	Trbv17	3.147513	0.0017003046901445178	0.028818867831248617	1.5066409
74	Rabgap1l	3.1123827	0.0019101180642551927	0.031558668466572806	0.334302
75	Psd2	3.104724	0.0019643178309845903	0.032150321854375934	1.2992029
76	Cyb5a	3.1002371	0.0019886562337710204	0.032435029528428506	0.61133736
77	Arap2	3.0784178	0.00213921953750731	0.033979839055479334	0.69601166
78	mt-Cytb	3.075595	0.0021591874812677972	0.03415320639194262	0.17542884
79	Gprin3	3.0665812	0.0022283718216382226	0.034959456582965565	1.1504221
80	mt-Co2	3.0623286	0.002255992116802518	0.03531359472319288	0.08336092
81	Fmo3	3.0433586	0.00242202645710329	0.037205091372890714	2.825615
82	Tmem176a	3.0310714	0.0025007119418027765	0.038038003166943536	0.5358973
83	Dcn	3.0242975	0.0025763733667719256	0.03885642552146259	2.0284417
84	Selenop	3.0221267	0.002576730233236908	0.03885642552146259	0.44407722
85	Ppp1r9b	3.0090098	0.002688477731833564	0.04012813159842561	0.33181962
86	Mat1a	2.9986181	0.0027803027825739172	0.04095532330456779	0.63392407
87	Myo3b	2.9933496	0.0028314908375263936	0.04149097673334487	1.124508
88	Lingo4	2.9822776	0.00293391102420989	0.042678951011219546	0.98814386
89	Relb	2.9776714	0.002976581807078302	0.043209840050055764	0.8979651
90	Hmg20a	2.9661036	0.0030895036157923233	0.04443423802610254	0.6275854
91	Papss2	2.9630573	0.0031342012464213517	0.04484663828468343	2.323889
92	Ltb4r1	2.9526353	0.00322997203156003	0.04588855696411275	1.1488985
93	Icos	2.9415853	0.003342323231023229	0.046960312545119544	0.47228035
94	Pik3ip1	2.936754	0.0033947038715365476	0.04755303901729974	0.89192677
95	Klrb1c	2.9346752	0.003417017009913777	0.04775614600986708	0.75661844
96	Dhcr24	2.9337935	0.0034261790160445716	0.047802541525949885	0.661691
97	Cyth1	2.917441	0.0036094056513839056	0.049831795506565274	0.5495772
98	Rdh16	2.915668	0.0036908303856080862	0.050636745506077996	4.3644967
99	Itgae	2.9155087	0.0036316508427188072	0.05007026787488373	0.66091305
100	Cyp2e1	2.9078577	0.003720918979853398	0.05080052702835947	0.59928614
101	Pisd	2.898266	0.003840091781025325	0.052071942232236816	1.0998137
102	Acsl3	2.8962114	0.003895741352702207	0.0526734342895794	2.9426005
103	Hmgcr	2.883645	0.004016903561960213	0.05374048608611016	0.6111504
104	Itgb7	2.8746064	0.004138745333286997	0.05463924735284739	0.17177027
105	Kif21b	2.8647223	0.004263398792549921	0.056020659814970515	0.34062237
106	Cldnd2	2.860035	0.004326402938061994	0.05637214405515787	0.84615743
107	Nr1d1	2.850786	0.004454386583874411	0.05750432274422372	0.8286483
108	Fah	2.8416004	0.004584232080566204	0.058747018072750415	0.9041772
109	Foxo3	2.8112874	0.005032373591593261	0.06257975366229929	0.57754326
110	Sod3	2.803593	0.0052115778161473635	0.06386236423744851	3.087876
111	Thy1	2.8006673	0.0052074849455017655	0.06386236423744851	0.09581168
112	Rnf123	2.785964	0.005439727568908241	0.06613687888731705	0.58259124
113	Arhgef1	2.7588575	0.005918684982965052	0.07009399686406173	0.10020709
114	Cyp4a10	2.7551692	0.005979407429866606	0.07043419829423676	1.1571014
115	Mycn	2.7524562	0.0060774813401837935	0.07134922304910403	2.8276966
116	Amz2	2.7486434	0.006108626334497758	0.07159473779310019	1.2346715
117	Pdcd4	2.7448308	0.006166925229757451	0.07213010303150286	0.198724
118	Pigg	2.7224813	0.006619092842865942	0.07604892056080952	1.6381879
119	Arhgef5	2.702708	0.007028704050549594	0.07938634744422197	2.4925864
120	Lfng	2.69923	0.007074559848716443	0.07971126451122214	0.19741353
121	Rgn	2.6983259	0.007089242614895712	0.07974828066949405	0.8552489
122	Cuedc1	2.6970823	0.0071264887411357425	0.08009561355679348	1.5321183
123	Ikzf3	2.695254	0.007159333117347517	0.08027861189435989	0.20380434
124	Cyp2c54	2.694654	0.00717649285547882	0.08040659809413178	1.3057611
125	Il2rg	2.6939552	0.007186318697658383	0.08045227508402512	0.22973345
126	Zfp462	2.6923752	0.0072205581503898275	0.08051143498555421	1.2446522
127	Ctso	2.6923625	0.007217504234011525	0.08051143498555421	0.80448
128	Rnf20	2.691571	0.007232673581775749	0.08052031352694498	0.5658664
129	Tgfbr2	2.6905758	0.007253895924322858	0.08062829194993969	0.4353565
130	Vwa7	2.678188	0.007535246373146236	0.08321711289774819	1.6862128
131	Apoa4	2.6709247	0.0076894974049087185	0.08466312091604454	0.7447763
132	Tgfb1i1	2.6707296	0.00776682345404623	0.08524621758111603	3.4578214
133	March3	2.6661441	0.007805735970204646	0.08540537073263785	1.09141
134	Yae1d1	2.6401615	0.008481825007230406	0.09128451770143914	3.2022371
135	DEPRECATED_ENSMUSG00000022521	2.6361306	0.008520568619685741	0.0915094683529411	0.88368684
136	Cxcl12	2.6287885	0.008707658622690927	0.09309012587160949	0.92102
137	Bckdhb	2.6235209	0.008841762438094257	0.0941640970766294	0.9937743
138	Larp4	2.6198754	0.008936487507247024	0.09495611706637422	0.8481259
139	Il27ra	2.6135902	0.009097712095154349	0.09633177890701279	0.29715645
140	Cpne7	2.608749	0.009249419365125291	0.0972474640086877	1.8045924
141	Gimap8	2.6035922	0.009367213290653327	0.09819084853138776	0.24544765
142	Tbx6	2.6011844	0.009511344646213627	0.09928920537781002	3.423943
143	Rgs18	2.5923612	0.009791591709846137	0.1011243796218353	24.572578
144	Cd7	2.5904987	0.00972652291340912	0.10067526749278641	0.32524166
145	Cd3g	2.5889683	0.009770468845798162	0.10098075408279134	0.16938104
146	Lratd2	2.5870697	0.009867629272454112	0.10160971599611689	2.8765922
147	Atf7	2.5864804	0.009840263230737736	0.10147726134925857	0.6744195
148	Akr1d1	2.5831513	0.009943712811087723	0.10224270174751036	1.4311097
149	Xylt1	2.5795364	0.010048608536256833	0.10301848194606456	1.1806047
150	Pigr	2.5730333	0.010226845107337033	0.10423352967333961	0.7046324
151	Arhgef40	2.5728908	0.010352682842335384	0.10475447844948761	24.628294
152	Cgnl1	2.572254	0.010303874879390317	0.10445776284073796	2.5538933
153	Kdm4b	2.5705254	0.010309852603695612	0.10445776284073796	1.1388429
154	Pecr	2.567529	0.010403166919115178	0.10518924701307644	1.2724122
155	Adam12	2.561851	0.010562197845498939	0.1061072481334617	0.92518026
156	Fiz1	2.5506399	0.010907716242857007	0.1083849117355666	1.0083213
157	Styx	2.5483677	0.011054191332795107	0.10909540833727742	3.2586381
158	Utrn	2.5482569	0.010977376570135427	0.10871720291753373	0.38114637
159	Idi1	2.5473835	0.011010098994820397	0.10888715571273261	1.087961
160	Cyth4	2.5467026	0.011027986467612947	0.1089870357540788	0.28773665
161	Stx1a	2.5446684	0.011100337240512697	0.10947013343462626	1.2010193
162	Atg2a	2.5434372	0.011129245436934852	0.10967793003131432	0.76426005
163	Fbxl15	2.5325072	0.011518909882439947	0.11194140617698932	1.973989
164	Aqp8	2.531044	0.011588618685404506	0.112384705394006	2.387445
165	Camk2b	2.5249999	0.011746607545277746	0.11374714986212922	1.5148525
166	Sgms1	2.5153165	0.012055521299343168	0.11547225534771272	0.75764114
167	Numb	2.511976	0.012169489542804142	0.11593446741480067	0.9954829
168	Cyp2c29	2.5105786	0.01222567675735548	0.11614807911909884	1.4420384
169	Itih2	2.506196	0.012364752061507864	0.11702082800952182	0.7275315
170	Wwp1	2.506108	0.01236771506546254	0.11702082800952182	0.6793486
171	Ssh2	2.5046754	0.012418130345199752	0.11741604022639777	0.7183471
172	Ccdc186	2.502301	0.012512068459894303	0.11803890628970347	1.0077137
173	B3gnt3	2.4980717	0.012692949597598868	0.1189719602604143	2.065524
174	Kcnk1	2.4805617	0.013324694552425532	0.1233280162813135	1.8586819
175	Cyp2c38	2.480318	0.013317147844697088	0.1233280162813135	1.7836576
176	Stard10	2.4769166	0.013419824074565259	0.12380403696469013	0.5508001
177	Zfp652	2.4766438	0.013429650429641247	0.12380403696469013	0.5012223
178	Ncs1	2.4760704	0.013513339169683296	0.12416655833259885	2.0965478
179	Ripor2	2.465529	0.01385262838650682	0.12653634571852249	0.37123945
180	Tcrg-C1	2.4576685	0.014156188924120941	0.1285539959793306	0.6211248
181	mt-Co3	2.450551	0.014457065981501805	0.1305438685873763	0.09006358
182	Nfkb2	2.4431343	0.014735221540186593	0.1325222944944545	0.5989509
183	Acot4	2.440648	0.014983060429045252	0.13414775920925096	24.44279
184	Kcnc1	2.4398303	0.014873005343738843	0.13350406464418305	0.86169493
185	Arf2	2.4396753	0.014902324069167321	0.13368148911790223	1.6393281
186	Dmac2	2.4361548	0.01502667314984383	0.1343219311126078	0.8267458
187	Id2	2.4356043	0.015055472832476295	0.13436625434800592	0.18276428
188	Mex3a	2.4331148	0.015294886298222692	0.13598261680897608	24.550303
189	Plxnb1	2.431262	0.015360996616909022	0.13639707275191934	4.281981
190	Slc52a3	2.4197912	0.0157261157709239	0.1384096000618296	1.3259482
191	Sult2a2	2.417011	0.01598074853514767	0.13968431917605026	24.394728
192	Arhgap15	2.4153688	0.01590065786551169	0.13941104814824629	0.4204566
193	Oaz2	2.4150438	0.015929560239320125	0.13941104814824629	0.8561808
194	Gsta3	2.4102721	0.016123213681460715	0.14044552156523235	0.5869894
195	Dolpp1	2.4095812	0.016167103645768104	0.140610595661205	1.2448442
196	Abcb4	2.408528	0.01622495274807247	0.1409385405068443	1.4003112
197	Zfand5	2.394855	0.016814561581299316	0.14453499678667237	0.68667
198	Fyco1	2.3926136	0.016917664585034832	0.1451537695910346	0.68855053
199	Ighm	2.391938	0.016947003881051678	0.14531640460259632	0.34266698
200	Zfp747	2.3870473	0.017329360821711038	0.14776972042669073	24.468933
201	Gprasp2	2.3817332	0.01757871775600445	0.14917924577169572	24.144243
202	Hacl1	2.3793273	0.01753807050377038	0.14910556417361037	0.82138515
203	Pcsk9	2.3787606	0.01770275299863613	0.14950653317013518	4.0272217
204	Cd3d	2.3761313	0.017693658506140124	0.14950653317013518	0.12810807
205	Pid1	2.3740244	0.017806421598142424	0.14987361009520575	1.2840315
206	Gucy1a1	2.368285	0.018137482382036916	0.15143846715067968	2.8725636
207	Fnbp1	2.3642867	0.01826358121042792	0.15199092727817853	0.19790693
208	Gtpbp8	2.3630345	0.018331553150000644	0.15224436485525758	1.0653542
209	Mtss1	2.3614717	0.01840180636279092	0.15246162750712636	0.8319385
210	Adgrg5	2.3611817	0.018412187400817747	0.15246162750712636	0.3385041
211	Slc46a1	2.3611116	0.018467847949381683	0.15274176371373951	2.6921144
212	Lpar6	2.3604293	0.018449080969576565	0.1526767824294822	0.38923043
213	Matn2	2.3571818	0.01865090123670765	0.15362019535402405	1.842174
214	Smpdl3a	2.3550003	0.018718518142243783	0.15399585119492035	0.42379865
215	Ces1f	2.3516064	0.018920094352519855	0.15510708867554943	1.480873
216	Agl	2.3478715	0.01911867093913061	0.15636860381191922	1.9255418
217	Trip12	2.34668	0.01913943543273535	0.15643567049964163	0.31896055
218	Slc25a36	2.3464348	0.01915324650130813	0.15643567049964163	0.6548947
219	Dgka	2.3456964	0.019191374239060414	0.15659713766846148	0.2716207
220	Hgh1	2.3410964	0.019433586407770667	0.15739308343542563	0.9661496
221	Tecpr1	2.3361936	0.01968185369583069	0.15903345316908177	0.3319928
222	Cd247	2.335189	0.019734862279650045	0.15933731723069217	0.32673612
223	Pou6f1	2.3343835	0.019786830038409205	0.15938627903750752	1.0052797
224	Ryk	2.334032	0.019816621542621704	0.1594673961284923	1.3234737
225	Smim24	2.3297217	0.020034267587052956	0.16065059914708665	1.1744522
226	Il17rb	2.3293648	0.020044015014349957	0.16065059914708665	0.71528393
227	Zfp420	2.3284655	0.02010426127565027	0.16085707964062315	1.2698696
228	Fads2	2.3251598	0.020284771128828635	0.16211598353902223	1.1940655
229	Sardh	2.323708	0.020346463287927434	0.16235888897399015	0.90086657
230	Akr1c6	2.32002	0.020544747471673733	0.16330020768255166	0.80664885
231	Adam15	2.3195374	0.02058579230019723	0.16340191573962565	1.0440149
232	Il17re	2.3168583	0.020718619357264177	0.16403077858594026	0.7459713
233	Rarres2	2.3127286	0.02094661145062195	0.16523499472379008	0.8232553
234	Setmar	2.3074546	0.021331127549971247	0.16779527764716	2.9697416
235	Tmem87b	2.304752	0.021390168262362994	0.16807075500477694	0.7966239
236	Gpr183	2.3013277	0.021581413368384497	0.1691934446370715	0.5615211
237	Gramd1b	2.2992477	0.02169984163905995	0.169889024760699	0.3975736
238	Tmem33	2.2961745	0.021877100124400244	0.17074631296199497	0.6514277
239	Trac	2.2927563	0.022079172333039864	0.1719398651244073	0.16871335
240	Acap1	2.287913	0.022359201577042378	0.1737338516763637	0.18114422
241	Csad	2.2788172	0.022898055573022654	0.17684072278635707	0.89150804
242	Plcb2	2.277949	0.022943348211246817	0.17709278260793598	0.4683554
243	Inafm2	2.2715447	0.02334374522395996	0.17929328796053548	1.2265745
244	Rab43	2.2703943	0.023399271237570643	0.17945490404546308	0.50439245
245	Mtmr7	2.2640836	0.023887453827507444	0.18207027715802787	2.3444765
246	Cdadc1	2.2630801	0.023849743250441358	0.18198108344965996	0.70936763
247	Serpina1b	2.262155	0.02390661698956394	0.18211714651712455	0.4715446
248	Ghr	2.2589295	0.02410706833342645	0.18344443407176167	0.7297129
249	Maob	2.2551405	0.024374577238738107	0.18477672474480014	1.659859
250	Macf1	2.2517393	0.024560239297148945	0.1854459190557953	0.2092314
251	Runx3	2.2508352	0.024616079444888216	0.1856020559007358	0.3737085
252	Sdr42e1	2.2475412	0.024939931988658934	0.18752447304347306	2.6976333
253	Rbp1	2.2467258	0.024994094543888495	0.1877020016129874	2.673725
254	Ercc2	2.2458441	0.02493653676091389	0.18752447304347306	0.8510627
255	Pcx	2.243773	0.025070041172148613	0.18801187361363755	0.7093748
256	Cyp2a4	2.2420025	0.02531159284055063	0.18951868925129242	3.2042415
257	Stab2	2.238497	0.025426222316586262	0.18997039781009512	1.3026311
258	Kank3	2.2372131	0.025590456352045876	0.19056513718657725	2.8672163
259	Ccr6	2.236861	0.025523229955671887	0.19049177599982528	0.8067535
260	Tert	2.2331135	0.025857071335897295	0.1914517758066385	2.834564
261	Lrrc17	2.2330232	0.02582111741066193	0.1914517758066385	1.7102731
262	Rbp4	2.2319047	0.025847059968618465	0.1914517758066385	0.4602439
263	Map3k2	2.2309601	0.025910060507803482	0.1916413249187114	0.7224099
264	Emb	2.2295706	0.026002956671553713	0.19212533033881873	0.3032503
265	Elovl5	2.2285485	0.02606929826285148	0.19251385746192276	0.4594336
266	Herpud1	2.2268429	0.026183743011158278	0.19325701460872835	0.36177197
267	Zfp28	2.2248292	0.026507457224253673	0.19502910430925652	24.27813
268	Atp23	2.2141619	0.027105115034229472	0.19848716891104512	1.6451722
269	Nedd4l	2.2139866	0.02708011078256926	0.1984078902048556	1.0201102
270	Susd2	2.2094858	0.02739578448794331	0.19973228791216333	1.7812601
271	Tcf4	2.207943	0.02753534575197868	0.19996348129381925	1.8496742
272	Trbv12-1	2.2077007	0.0275174443629673	0.1999372359373647	1.3589414
273	Tacstd2	2.206469	0.027636496296785065	0.20028230407934242	2.3063428
274	Fbxo8	2.2035906	0.02779382137701345	0.20096745235013325	0.7691315
275	Ice1	2.1995919	0.028072980037395636	0.20250169208418273	0.63668424
276	Pltp	2.1988673	0.028138105832975234	0.20286690006525265	1.1977595
277	Pard6a	2.1950045	0.02841230896290389	0.20431473664300737	1.2040741
278	Pemt	2.1911073	0.0286805459258675	0.2055253789877279	0.7711195
279	Adam23	2.1907551	0.028804098238063354	0.20576036280932036	2.438205
280	Msrb2	2.190727	0.028727143154208646	0.2055253789877279	1.2841133
281	Mettl23	2.190269	0.02874282923511268	0.20553252545537398	0.6982251
282	Lyl1	2.189444	0.028994206903370526	0.20634171053316017	23.84865
283	Angptl3	2.1867783	0.029003885824120917	0.20634171053316017	1.2180032
284	Acsl1	2.1865408	0.029018185388685096	0.20634171053316017	0.89436704
285	Adgre5	2.182302	0.029329797018604328	0.20802898098243738	0.15642005
286	Clint1	2.1761358	0.029784209071323196	0.21008075692746817	0.2959716
287	Fhit	2.1634731	0.03082731853214002	0.2150535870083586	2.6896355
288	F11r	2.1622815	0.030860443491274172	0.21517740220074277	1.4733546
289	Ammecr1l	2.161876	0.03088599814536813	0.2152483356804191	0.99342066
290	Nmb	2.159685	0.03105185529348242	0.2159739875631178	1.0711507
291	Zfp40	2.1558855	0.031352454653446556	0.21698627617227056	1.0799593
292	Insig1	2.1537025	0.03150583839771608	0.21772479137661174	0.57411045
293	Sult1a1	2.1511295	0.03170984111883259	0.2188104125330095	0.7944043
294	Ago1	2.1478677	0.03196853054951793	0.21984305882335098	0.5439362
295	Fgf1	2.1470969	0.03204193326377392	0.22012509282928436	1.0929391
296	Mustn1	2.1404786	0.03272821782748434	0.22352302600186233	3.5002515
297	Ptpn13	2.1400213	0.032607331037214825	0.22291499293345593	1.0875686
298	Usp35	2.137469	0.032882705967936784	0.22400329365311716	2.625364
299	Tmem86a	2.1370492	0.03289458113885635	0.22400329365311716	1.7178205
300	Fbxl12	2.1238322	0.03393411768819561	0.22951862877168167	0.7509675
301	Aig1	2.1237519	0.03396791607302919	0.22956409886865636	1.161513
302	Carns1	2.123168	0.03399005379847477	0.22956409886865636	0.69733876
303	Maf	2.1203506	0.034228226746301715	0.23050519975348713	0.31261417
304	Btg1	2.1188545	0.03435386599211034	0.23101778024680064	0.31108925
305	Sec14l2	2.1152554	0.03466048607684281	0.23186842759826293	0.75949895
306	Pon1	2.1141417	0.03475571995238774	0.23226912369327318	0.7575287
307	Tmc6	2.1134095	0.03481694425508178	0.23256721618406415	0.4529816
308	Top3b	2.1120481	0.034934307461996966	0.232874514265484	0.61028796
309	Hsd3b7	2.1119602	0.03494615406299246	0.232874514265484	0.7293811
310	Rpusd4	2.1059785	0.0354660820802738	0.2355381742346489	0.86237127
311	Pccb	2.1057193	0.03548765453364354	0.2355381742346489	0.7933292
312	Mtfr1l	2.1036515	0.0356681090657417	0.23638709009697043	0.7412137
313	Cyp2c68	2.0989232	0.03611406330475617	0.23827449405316256	1.585752
314	Cyp51	2.0982566	0.03613888907435318	0.23832592540362788	0.6754533
315	Tulp4	2.0970473	0.0362503224100373	0.23871887020151347	0.8502035
316	Pipox	2.0966065	0.0363008257673875	0.23871887020151347	1.219269
317	Aspdh	2.0961657	0.036404622137008374	0.23917665830295548	2.2397945
318	Atxn7l1	2.094931	0.03643234173873095	0.2392464525067109	0.5074525
319	Lrtm1	2.0895479	0.03707686562082151	0.2424549801391478	3.2814543
320	Pnma1	2.0889819	0.03707037663439953	0.2424549801391478	2.7526312
321	Kmt2d	2.0826075	0.03754651908633472	0.2444979004626189	0.2729158
322	Trio	2.082122	0.03758924789533129	0.24454855185832916	0.47575262
323	Tanc2	2.0739195	0.03840243937592439	0.24847265136012395	1.6494795
324	Fmo1	2.0723515	0.03851133558578051	0.24866487085157896	1.3833475
325	Cpeb2	2.0699842	0.03872276469057847	0.24946985513495037	1.0012252
326	Il16	2.0692737	0.038782088712100087	0.24946985513495037	0.26717195
327	Golga3	2.0684292	0.03886156907983037	0.24963747038426004	0.5769055
328	Gadd45a	2.0667841	0.03906818076537445	0.25048041267982574	1.8211166
329	Ids	2.0662124	0.03907379883379017	0.25048041267982574	0.6403477
330	Adrb2	2.0659568	0.03911718416400617	0.25064371574684174	1.1432183
331	Slc22a15	2.0587018	0.0398126059404065	0.2534747986942896	1.4996264
332	Leng8	2.0513704	0.040497583099924704	0.25597252841027385	0.3165079
333	Rgs11	2.041418	0.041480355123216	0.2596775070889677	1.0084002
334	Ncor1	2.0407467	0.04154318243670783	0.2598816696554713	0.27909058
335	Wdr37	2.0391474	0.04170224853565816	0.26050842774148053	0.46159843
336	Abcc6	2.0377753	0.04191009453796483	0.2612427006522404	1.9722558
337	Catsper2	2.0357807	0.04209689867972124	0.2620569395569479	1.7774022
338	Atp6v0d2	2.0350537	0.042199893611955204	0.26234798365424306	2.2976506
339	Rnf144a	2.0343924	0.042179820066789615	0.262339734228735	0.46084112
340	Taf5	2.031054	0.042532713024341036	0.2634365448328757	0.8974064
341	Suclg2	2.0289438	0.04273910840359534	0.2643461835379109	0.787259
342	Atp11a	2.0288005	0.042747992950285287	0.2643461835379109	0.5186065
343	Ech1	2.0268855	0.04294336196714251	0.26520273935048205	0.36223853
344	Zfp418	2.021536	0.04354839412353921	0.26799306392471756	1.8338256
345	Zcchc24	2.0202725	0.04363139177680379	0.26826788072258007	0.7868128
346	Decr2	2.0158913	0.04409258855582551	0.2706279316886939	0.7742159
347	Rassf8	2.012756	0.044471972726324194	0.27235920627228916	1.9165282
348	Apoc1	2.0115373	0.04454339544608023	0.2726772860334412	0.3683076
349	Tmem69	2.0095537	0.04475419329296498	0.27328286484630715	0.79340214
350	Pld1	2.004986	0.04546592969472755	0.27602782627540046	24.006287
351	Eln	2.0019028	0.04579766054038403	0.27744262407018794	23.920774
352	Arhgap5	2.0015602	0.04562135221328245	0.2766140393729093	1.4893001
353	Zfp629	1.9987133	0.04605900631323238	0.27818288059878027	2.5743313
354	Apoc4	1.9981468	0.04597605765808506	0.27793971202453144	0.49374858
355	Sdhaf2	1.9981376	0.045979021962040185	0.27793971202453144	0.53179663
356	Trim14	1.996773	0.04612524286268288	0.2783426686590704	0.3126281
357	Hcn3	1.9961568	0.046421346732540364	0.278807006942133	23.992401
358	Ahsg	1.9956017	0.04625542944714616	0.2786593496734307	0.39521155
359	Zfp260	1.9955682	0.04625737239469626	0.2786593496734307	0.5912131
360	Trim5	1.9933563	0.04651344203246141	0.2792402864874582	1.1729174
361	Zscan12	1.9923894	0.046622975417433675	0.27965791598438355	1.3937244
362	P4htm	1.9897646	0.046933543214279456	0.28078307469576136	1.9226166
363	Cyp7a1	1.9890608	0.04701156932685109	0.28078527578316437	1.7740791
364	Fgfr1	1.9890062	0.04720748895759386	0.2814749043342856	23.87346
365	Pskh1	1.987895	0.04710575280281292	0.2812277750522884	0.65201706
366	Tm6sf2	1.9872273	0.04732161744334939	0.28167533581549614	2.2926066
367	Ttc7b	1.9845133	0.04747626960268317	0.2822357335683723	0.42840365
368	Hps5	1.9840701	0.047526658254710155	0.2822954395655407	0.57130784
369	Efemp1	1.9840323	0.04776091135584918	0.2832420743817851	23.900087
370	Tnfrsf25	1.9819174	0.047766992678363075	0.2832420743817851	0.45122102
371	Fggy	1.9796895	0.04802914553098217	0.2844349820400188	1.0950595
372	Itgal	1.9767812	0.04835892366350054	0.2859419829699564	0.12972853
373	Igsf3	1.976348	0.048507752350552664	0.28638349321879836	2.0683095
374	Mical3	1.9749528	0.048564422791929636	0.28638349321879836	0.9404792
375	Xxylt1	1.9741985	0.04865531308526785	0.2864461301284132	1.0786318
376	Epcam	1.9733236	0.04876361417565433	0.2869630011665713	1.0374804
377	Dusp16	1.9725552	0.04887353054260623	0.2874889392237207	1.4370496
378	Arpin	1.9723575	0.04908143744601358	0.2883482937109631	23.703997
379	Tuft1	1.9718955	0.048942256645168734	0.28765138155921516	1.4372014
380	Ggt6	1.9691316	0.0494516930969684	0.28967224495561983	23.763355
381	Tead2	1.9644066	0.04999823546955171	0.2918962482940787	23.894342
382	Zfp781	1.963366	0.0500853968819223	0.29217307350748495	3.5523396
383	Nrxn1	1.9629227	0.05017092294115238	0.29217307350748495	23.92556
384	Glis3	1.9627057	0.049978137681820814	0.2918962482940787	1.3612188
385	Irf5	1.9616331	0.050094981447618286	0.29217307350748495	0.6863303
386	Pnpla7	1.9610974	0.05015074566944816	0.29217307350748495	0.6798487
387	Slc22a1	1.9610271	0.05016384807365226	0.29217307350748495	0.9668808
388	Tcrg-V6	1.9600618	0.050505281219631375	0.2935321700311615	23.85575
389	Tmem50b	1.9596885	0.05032859851830766	0.29296938754791907	0.90034986
390	Tle2	1.9585838	0.05048250491747037	0.2935321700311615	1.4127032
391	Lta	1.9580902	0.05050918003680413	0.2935321700311615	0.9067671
392	Setdb2	1.9566628	0.05067221907923043	0.2942352837322617	0.6137728
393	Ly6e	1.9507201	0.05140177790710282	0.29663252704032966	0.06495972
394	Abhd18	1.9501272	0.05146561116558727	0.2968712954044634	1.1643052
395	Ogt	1.9473906	0.05177566525056891	0.2979229685511765	0.22948144
396	Slc30a4	1.9470661	0.05185297674001905	0.2982013373531876	1.314938
397	Trip11	1.9462559	0.05190835849855472	0.2983185087592504	0.51711696
398	Rapgef6	1.9451388	0.05204322792990419	0.29894115134424276	0.26910752
399	Ccl6	1.9431797	0.05236382449146359	0.30053033579470245	2.0911586
400	Cyp2c37	1.9425521	0.05239091373853899	0.30053033579470245	1.6108261
401	Sema3f	1.9417773	0.05264119680164571	0.3011696271636264	3.3439674
402	Mocos	1.9348145	0.053333512427450686	0.3037644171386833	1.2525003
403	Adamts10	1.9325951	0.05357507079197305	0.30427335254174953	0.30667317
404	Zfp408	1.9288931	0.05405146855922421	0.30524465335665196	1.0865211
405	Fchsd2	1.9281331	0.05412604360218745	0.30554249865631755	0.38237664
406	Gprc5c	1.9174869	0.05567993260701121	0.31018197153080707	3.7122474
407	Atp8a2	1.916331	0.05561256993624605	0.309933215327689	0.50772053
408	Abi1	1.9156326	0.05570153597662699	0.31018197153080707	0.3248165
409	Akt3	1.9133261	0.05599667112231869	0.31083594434181977	0.5169418
410	Slc2a2	1.9114406	0.05628815636965216	0.3118354949473129	1.4057683
411	Stard13	1.9068931	0.056989883238722255	0.314189421047178	2.563461
412	Mast4	1.9065726	0.05688169466569957	0.31388108641632484	1.0780315
413	Daam1	1.9061178	0.056939795274486366	0.3140778459090115	0.9717291
414	Ctns	1.9042231	0.05719048809773642	0.31471635487208943	1.0314358
415	Spata13	1.8983759	0.057939229634293925	0.3173391700596122	0.29013738
416	Slc9a8	1.8975577	0.05805020441732863	0.31769830293942	0.55499226
417	Nisch	1.8961103	0.0582396199981861	0.3183692262602168	0.27573904
418	Asb13	1.8929406	0.05865969248434644	0.3201574635826615	0.6292568
419	Cd37	1.8913349	0.05887449498512823	0.32070443083763506	0.2553576
420	Gamt	1.8881298	0.05930798345958514	0.32218785734993577	1.0806496
421	Lpin1	1.8877617	0.059359362754866814	0.32234184027613744	0.7819201
422	Slc44a2	1.8873134	0.05941406684036653	0.32238869769836725	0.24385919
423	Pqlc2	1.8869027	0.05946968946888596	0.32242377700476	0.7997914
424	Gtdc1	1.8848459	0.05975132786083204	0.3234392815657655	0.76113
425	Acy1	1.8827742	0.060049221730149635	0.3242675993040966	1.1725239
426	Lrp1	1.8823527	0.06008315787964054	0.3242675993040966	0.6279638
427	Zbtb37	1.8823526	0.06008474238927558	0.3242675993040966	0.6110267
428	Kifc2	1.8820221	0.06015315075152398	0.3243865863648657	1.4600819
429	Dbndd2	1.8810399	0.06029461037775045	0.32479764619999335	1.1135058
430	Prpsap2	1.8803574	0.06036103828484831	0.3249684379297889	0.8271782
431	Pnrc1	1.8751559	0.06106758310899735	0.32767628758715833	0.26346403
432	Syne1	1.8747288	0.061126103499565335	0.32773896259498747	0.57505816
433	Ggcx	1.8735393	0.0612941022336494	0.32826240591568684	0.78512484
434	Klf2	1.872449	0.0614427817038312	0.32856228361079326	0.3933387
435	Zmynd8	1.8700247	0.06177722318691244	0.33009181415717936	0.47043276
436	Il1r1	1.8644812	0.06255172619524016	0.3327057606903044	0.5130644
437	Brwd1	1.8625015	0.06283124181680261	0.3338118443372573	0.470268
438	Taok1	1.8609791	0.06304529250734803	0.33424088505635235	0.46156612
439	Elovl6	1.8600105	0.06318686921849262	0.33481145317818467	0.7763947
440	Stx17	1.858587	0.06338682633803593	0.33536304263685246	0.62581617
441	Nefh	1.8580216	0.06347484481546	0.3355749823753484	0.67939407
442	Nrip1	1.8545338	0.06396186368088042	0.3373849680928159	0.47320843
443	Tcrg-V7	1.8528188	0.06427168547972774	0.33846223867843606	1.4194831
444	Ldb1	1.8525336	0.06425154454219753	0.33846223867843606	0.20029822
445	Gimap4	1.8517307	0.06436819898074177	0.3386924655085849	0.106181614
446	Prrt1	1.849012	0.06475595511586428	0.34029096353413624	0.5353738
447	Cd82	1.8486897	0.06480499325445463	0.34037168360315245	0.14237644
448	Hist1h1c	1.8480779	0.06497713334318922	0.34094113385998875	2.0191464
449	Foxp1	1.8466132	0.06510402155761578	0.34128691396799343	0.33877134
450	Trdc	1.8444202	0.06542986359616818	0.3420341842229277	0.14257154
451	Crtap	1.8420415	0.06577306376622731	0.34318726858485643	0.63058996
452	Fam177a	1.8412763	0.0659084225801438	0.3434494052301669	1.0827203
453	Hyal2	1.8388386	0.06625628697791411	0.3446804758248811	1.1745971
454	Angel1	1.8384562	0.06636148657108586	0.34490669480148406	2.0296803
455	Eif4a2	1.8367531	0.0665491468855658	0.3454335168830148	0.23476425
456	Trbv2	1.8364608	0.06659909326604477	0.3455126853272885	0.715756
457	Alg3	1.8364093	0.06661377912055341	0.3455126853272885	1.1566322
458	Klrb1f	1.8313447	0.06735147519964632	0.34766379341344544	0.41795313
459	Rtl8a	1.8297875	0.06762718362997663	0.3480978097045348	1.2600478
460	Cul7	1.8292143	0.06768918405498173	0.3480978097045348	1.0423771
461	Mib1	1.8287317	0.06774254111705574	0.3480978097045348	0.44797412
462	H2-Oa	1.8278756	0.0678791727235927	0.348427280079712	0.8552229
463	Idh1	1.8275354	0.06792359228341016	0.348427280079712	0.7874927
464	Crebrf	1.8268493	0.06802554981560384	0.34858956143272585	0.52958715
465	Pex2	1.8216206	0.06881749448743306	0.3512151779201817	0.47142923
466	Ifngr2	1.8197529	0.06911253992744996	0.35233547677403815	1.0704464
467	Ralgapa2	1.8197272	0.06910443351477974	0.35233547677403815	0.42712697
468	Hgd	1.8189592	0.06922173125987138	0.3526859024004937	0.67170894
469	Tm4sf1	1.8129647	0.07031509851576292	0.35548753201935923	2.9068546
470	Samhd1	1.8126142	0.07019833995359795	0.35548753201935923	0.251559
471	Gramd1c	1.8106214	0.07056204749415661	0.3563497988571734	1.9579805
472	Comt	1.8086119	0.0708172513116802	0.3570860688179856	0.3327912
473	Il4	1.8049482	0.0714162390610492	0.35901768423795	1.5752401
474	Gpx1	1.8040389	0.07153440521074171	0.35922775073820407	0.21593519
475	Tmem181a	1.8027815	0.07172859600938239	0.35964527859380047	0.40935633
476	Sh3glb2	1.8006885	0.07205839391359217	0.3609109393080919	0.4498847
477	Npdc1	1.8003376	0.07220505837074044	0.3613545918802263	2.0198035
478	Prlr	1.7996274	0.0722338552057491	0.3613545918802263	1.1048087
479	Pigl	1.7970045	0.0726594738545638	0.362623636633654	1.0415643
480	Slc25a53	1.7916427	0.07350198421416407	0.36537269435066	0.9388309
481	Klhl5	1.7899224	0.07377511773383061	0.36583351123079183	0.6788757
482	Hsd17b6	1.7898096	0.07379934273292306	0.36583351123079183	0.93408674
483	Dop1a	1.7893914	0.07386101196907502	0.36600956143599	0.6108211
484	Prdm9	1.7889376	0.07400706569934172	0.36655045883933507	1.8122284
485	Phf1	1.7862792	0.07436210387884512	0.3674517237572594	0.4588759
486	Rarg	1.783965	0.07473803127778265	0.3687507197827694	0.5686156
487	Nphp1	1.7836535	0.07487852103767574	0.3691059205091927	1.81104
488	Fbxw4	1.7822171	0.07502452717245431	0.3692906202079935	0.73834544
489	Rnf125	1.7806531	0.07527859515829419	0.37015061863849924	0.5324457
490	Ddx55	1.7785479	0.075624009023052	0.3709366919974026	0.54371727
491	Ogfod3	1.7783763	0.07566239112944835	0.3709949199248424	0.91769713
492	Foxo1	1.7764815	0.07596301118658236	0.37183329170504803	0.34278896
493	Magi1	1.7726502	0.07669030230785465	0.37434568522497386	2.000821
494	Zfp983	1.7714425	0.07682566883036918	0.37479168229698406	1.2597342
495	Zmym2	1.7703836	0.07697287388743708	0.375123741774512	0.39936998
496	Pkib	1.7640258	0.07825383317192665	0.37918425949028445	3.3238127
497	Sbsn	1.7638849	0.07811880069650341	0.3788915206401866	1.8424321
498	Angel2	1.7636929	0.07809929046635036	0.3788915206401866	0.75388896
499	Malt1	1.7634245	0.07813926887005707	0.3788915206401866	0.3810612
500	Prpf40b	1.7595072	0.0788527346926444	0.3812941151654684	1.5456681
501	Tcea3	1.7594819	0.07882036640116268	0.3812693423497651	1.0329287
502	Itga9	1.7548379	0.07960541864413327	0.38387533904495513	1.1233319
503	Dnase2b	1.7543949	0.07989281254246373	0.3844635552679634	3.3500931
504	Atp2b1	1.7535689	0.07981607019612155	0.38425786697635667	0.3008249
505	Acot11	1.7521137	0.0800693042496311	0.38484755838745244	0.7609007
506	Mtfr1	1.7520508	0.0800789873513837	0.38484755838745244	0.52837974
507	Slc7a8	1.7492294	0.08060979086481879	0.38592442962909823	1.6651068
508	Gnpda2	1.7489796	0.08061005486678964	0.38592442962909823	0.6407656
509	Hmgn3	1.7480379	0.08078279182701445	0.3862228865142604	1.1469586
510	Stat6	1.7479774	0.08078079604589147	0.3862228865142604	0.3076238
511	Atf7ip	1.7449145	0.08131260584886081	0.38758749498127865	0.30089906
512	Stoml1	1.744687	0.08135238551428105	0.38758749498127865	0.66784215
513	Doc2g	1.7411475	0.08219197577923258	0.3895003417049037	3.3768477
514	Slc16a2	1.7407439	0.08208713633559293	0.3893991138577246	1.4129559
515	Tmem260	1.7396688	0.08223020478027084	0.3895495889286087	0.50286824
516	Dgke	1.7387484	0.08239365400953	0.38966434410590156	0.7211624
517	Glcci1	1.73833	0.08246623764256512	0.3898758545844785	0.5839325
518	Lamb2	1.7381576	0.08263629708139941	0.3902842866544392	2.5972805
519	Tst	1.7378113	0.08255942689322707	0.39006483716489215	0.7499134
520	Ccbe1	1.7338524	0.0835182003562992	0.3926183005151607	23.505136
521	DEPRECATED_ENSMUSG00000012017	1.7334868	0.08358317902222173	0.3926183005151607	23.5687
522	Msantd4	1.7327342	0.08348834969937675	0.3926183005151607	1.181294
523	Crot	1.7326398	0.08347507711026157	0.3926183005151607	0.2858499
524	Stc2	1.7325193	0.08375529896936665	0.3926183005151607	23.473722
525	Sh2b1	1.732078	0.08357315598788552	0.3926183005151607	0.35752034
526	Trpm6	1.7314961	0.08368444353757461	0.3926183005151607	1.0810847
527	Lrrc24	1.7314603	0.08394401104170096	0.3926183005151607	23.62182
528	Abcd2	1.7307198	0.08407619777011699	0.3926183005151607	23.702887
529	Igfals	1.7306273	0.08385475223636077	0.3926183005151607	1.1009208
530	Aebp1	1.7300482	0.08419622291619369	0.3926183005151607	23.506504
531	Blk	1.7293017	0.08406873134448192	0.3926183005151607	0.44080177
532	Tktl1	1.7291882	0.08435010738929574	0.3926183005151607	23.437584
533	Zbtb7c	1.7291809	0.08435140844510049	0.3926183005151607	23.448627
534	Klk13	1.7289422	0.08439417739830897	0.3926183005151607	23.646515
535	Slc25a21	1.7280724	0.08455011634732394	0.39279050913276137	23.524174
536	BC049715	1.7278743	0.08432456067075507	0.3926183005151607	0.6188883
537	Cyp4a32	1.7278031	0.08459844179835235	0.39279050913276137	23.359665
538	Ildr1	1.7258773	0.08494472563430554	0.39311497692618014	23.726862
539	Nqo1	1.7252544	0.08505695987196937	0.39324626883431824	23.433458
540	Fzd1	1.7246988	0.0851571736205081	0.39329686060903973	23.671997
541	Wdr49	1.7239263	0.08529668535693626	0.3935167794547525	23.7414
542	Ocrl	1.7214013	0.08549671730239582	0.39373401065804986	0.8070953
543	Snn	1.7211828	0.08560887818287871	0.39401711933616296	2.2676115
544	Rwdd3	1.7206897	0.08563359073400453	0.39401711933616296	1.2334576
545	Epas1	1.7179136	0.08612849118115712	0.3954337616762181	0.7398215
546	Sel1l	1.717019	0.08629049043073238	0.39578797872424415	0.39211273
547	Slc17a4	1.7170118	0.08655360669852077	0.3962255966126338	23.333273
548	Acot1	1.7165704	0.08663437514076647	0.3962255966126338	23.0273
549	Ltbp3	1.716426	0.08666078661661768	0.3962255966126338	23.10409
550	Pygm	1.7152122	0.08667267542230671	0.3962255966126338	1.283395
551	Pvr	1.7140605	0.08684803927526687	0.39678467568334463	0.69715816
552	Hba-a2	1.7134722	0.08720283161898183	0.3977498564379594	23.470816
553	Lrrc8a	1.7117522	0.0872578747630414	0.3977498564379594	0.5216903
554	Ptprk	1.7106735	0.08771896169499967	0.3987071196779696	23.405481
555	Phlpp1	1.709229	0.08772468354212294	0.3987071196779696	0.76031876
556	Mipol1	1.7086469	0.08784209319554676	0.3987227545178337	0.9578607
557	Slco1a4	1.7083405	0.08815106917683317	0.3997362482373958	23.270435
558	Rspo3	1.7069447	0.08841040521826936	0.40052289110536143	23.302479
559	Mb21d2	1.7060724	0.08857279038463858	0.4007691635637831	23.223505
560	Gdpd3	1.7055	0.08867950063366681	0.40109273816015945	22.96294
561	Rbms1	1.704829	0.08854207502226406	0.4007691635637831	0.333291
562	Adgre4	1.7037861	0.08899957007036764	0.40143840648018275	23.462809
563	Mcc	1.703421	0.0890150446861083	0.40143840648018275	3.1401653
564	Slc6a9	1.7032294	0.08892455834626217	0.40143840648018275	1.9321412
565	Cped1	1.7030432	0.08913861577091987	0.4017409948786643	23.350424
566	Psen2	1.7023786	0.0890004216523104	0.40143840648018275	0.37676325
567	Hfe	1.702116	0.08931239249813759	0.4019781979840691	23.488266
568	Cd300lf	1.7010406	0.0894589011016451	0.4019781979840691	3.1059978
569	Tspyl3	1.6993842	0.08956467209620747	0.4019781979840691	0.62221676
570	Ccn2	1.6987562	0.08994433752259058	0.4031649773514198	23.39924
571	Ajuba	1.6980258	0.09008220021333421	0.4033123476560482	23.237125
572	Trim13	1.6979713	0.09009249669664189	0.4033123476560482	23.405296
573	Neurl4	1.6976246	0.08991400605590043	0.4031581546767929	0.87244594
574	Tppp	1.6965544	0.09036044550660245	0.4041240250621268	23.316113
575	Serpina3m	1.6945012	0.09049020757680168	0.4045544850337915	0.7367329
576	Mkln1	1.6943569	0.09051451283698736	0.4045544850337915	0.37027293
577	Col5a2	1.6921829	0.09119120661469891	0.40617195628237274	23.402937
578	Ces1d	1.6917514	0.09101200765258614	0.4061164927240327	0.84967893
579	Pip5k1c	1.6916049	0.0910381190278184	0.4061164927240327	0.45105967
580	Rars2	1.6910479	0.0911510954644676	0.40617195628237274	0.6244522
581	Zfp605	1.6894424	0.09146270657328846	0.4067140501387349	0.9652746
582	Uspl1	1.6868075	0.09196060143997221	0.4077619317335143	0.52448815
583	Ccdc102a	1.686324	0.09205165386803801	0.40785824704581625	0.48567933
584	Tasp1	1.6854045	0.09222768923922119	0.4084285706372346	0.4609649
585	Rnf185	1.6850742	0.09230566563389753	0.40864456971868457	0.8261408
586	Timp2	1.683791	0.09253983489239939	0.4092928095715035	0.3791044
587	Txk	1.683097	0.09267467940405862	0.4093360284577032	0.27176103
588	Zfp607a	1.6827347	0.09274566017400511	0.4093360284577032	0.69072956
589	Nkap	1.6821941	0.09286122389940409	0.4095493120858055	0.7527911
590	mt-Nd4l	1.6780065	0.09366405366332302	0.4124401406433425	0.111750744
591	Epb41l4b	1.6768242	0.093923477654848	0.4130097013393559	1.1668712
592	Pir	1.6766478	0.09398607441360317	0.4130097013393559	1.8942964
593	Trbc2	1.6763198	0.09400076337428633	0.4130097013393559	0.09738491
594	Tcf7l1	1.6756048	0.09439775017741207	0.4137181697409034	23.215437
595	Tor1b	1.6734501	0.09455690362990371	0.41428594533402396	0.6605539
596	Chrnb1	1.6729237	0.09492474802606554	0.4148585021476456	23.160627
597	Arhgap4	1.671666	0.09490861942370876	0.4148585021476456	0.2606447
598	Plekhm2	1.6712352	0.09500092038123595	0.4150617795238888	0.7379048
599	Rdh16f2	1.6688722	0.0954834245811643	0.41589844226170386	0.99095297
600	Ak4	1.6678815	0.09588001379732168	0.416173980483784	3.2689471
601	Acsm1	1.6678187	0.095670352089661	0.41589844226170386	0.6261825
602	Kmt2e	1.6673605	0.09576165795847215	0.4160473894662711	0.33937487
603	Arl10	1.6668141	0.09587946407749229	0.416173980483784	1.0614636
604	Tmem150b	1.6655309	0.09613339368437357	0.41649867220406306	1.0626376
605	Enpp2	1.6647537	0.09633974373749256	0.41681609274558096	1.4936372
606	Churc1	1.6645564	0.0963240655051533	0.41681609274558096	0.7310719
607	S100a10	1.6636606	0.09651323434628283	0.4173690362922997	0.13381468
608	Rbm47	1.6628339	0.09669156814488972	0.4178107451576301	1.2682899
609	Htra1	1.6627804	0.09693990215961468	0.41830927869924384	23.06954
610	Il12rb1	1.6623194	0.09676731406592425	0.4178222132176933	0.25637802
611	Josd1	1.659365	0.09736521908128352	0.4194978065958995	0.62734276
612	Ythdf3	1.6579695	0.09764240795320413	0.42022287379458717	0.28907597
613	Fhl1	1.6530185	0.09891156739963536	0.42446135363094056	23.37642
614	Serpinb1a	1.6491193	0.09944248079117807	0.42571638305504106	0.42740276
615	Prrc1	1.6420468	0.10090989164249682	0.4297333586783424	0.71142507
616	Dennd1a	1.6417311	0.10096561878238074	0.4297333586783424	0.52311355
617	Slfn2	1.6413583	0.10104496806083493	0.42992498724333356	0.19472986
618	Tmem164	1.6409876	0.10111963360103662	0.4300689149230985	0.39075825
619	Dmpk	1.6403604	0.10131018380671619	0.4300689149230985	2.1396105
620	Ccnl1	1.6401591	0.10129338885478781	0.4300689149230985	0.21212871
621	Ralgapb	1.6397418	0.10137860705423603	0.4300689149230985	0.39602923
622	Pyroxd2	1.639416	0.10152970154306772	0.4304036907826425	1.725222
623	Cds2	1.6387936	0.1015763950766986	0.4304036907826425	0.25655544
624	Sesn1	1.638588	0.1016188219483958	0.4304036907826425	0.3437123
625	Ascc3	1.636823	0.10198747289125473	0.43144277377273843	0.29971427
626	Inka1	1.6366874	0.10206137231458133	0.43162491513153556	1.1730388
627	Blzf1	1.6359135	0.10218789101362434	0.4317638614166661	0.84427875
628	Trim68	1.6357386	0.10222176173519996	0.4317638614166661	0.675079
629	Tlr5	1.6356882	0.10249080769399914	0.4323956475338631	22.982656
630	D2hgdh	1.6332535	0.10273618459788794	0.4328265146510596	0.5226464
631	Reln	1.6332198	0.1029373961309065	0.4333651989939547	2.8893976
632	Itm2b	1.6332134	0.10274758336935973	0.4328265146510596	0.072338834
633	Gan	1.6324154	0.10292675635013078	0.4333651989939547	0.7992846
634	Akt1s1	1.6319313	0.1030157287363742	0.4335018604585792	0.563642
635	Cish	1.6304415	0.1033284298908039	0.4342310723515865	0.4361763
636	Bcar3	1.6299213	0.10370451399053987	0.4348939073370138	22.980307
637	Dpys	1.6265858	0.10414568908775013	0.4360905963776108	0.64780074
638	Dnajb2	1.6235701	0.10479480305382624	0.43828406274215315	0.7820473
639	Synpo	1.6232996	0.10485243128732902	0.43828758359465	0.88946414
640	Aqp9	1.6224698	0.10502321666184676	0.43884589249503836	0.41235736
641	Pakap-1	1.6206844	0.1054194464851099	0.43982122115872135	0.89230496
642	Fam124b	1.6172552	0.10614816361289287	0.44183146983903115	0.61323917
643	Siah2	1.6154711	0.10653223239744374	0.44290316701420906	0.6248077
644	Rbpms2	1.6151215	0.10670231438850436	0.4432152530580974	1.7079706
645	Ap5s1	1.6124061	0.10720680256841836	0.4443874393194451	0.873529
646	Zfp113	1.6110495	0.10750175813909679	0.4452758546937466	0.9700617
647	Pxdc1	1.610444	0.10762296401810854	0.4452758546937466	0.5744031
648	Rogdi	1.6101447	0.10769380001178772	0.4452758546937466	0.9501244
649	Il23r	1.6079459	0.10816925644530508	0.44692074836008244	0.3674606
650	Bach1	1.6039302	0.10905130026855202	0.44898594473591436	0.57853955
651	Dnaaf4	1.6020297	0.10948132772736534	0.44995057275088124	1.0546778
652	Pcsk5	1.6018165	0.10978422977943096	0.45066603447737075	23.252714
653	Slc26a11	1.600947	0.10972646586325337	0.45056108077769	0.94966626
654	Ifi203	1.5997243	0.10998134226317806	0.45099537574739373	0.24271835
655	Ift172	1.5968511	0.11065471492792434	0.45317590889709486	1.1708953
656	Grik5	1.5947009	0.11110554302685333	0.4544901985144067	0.78971845
657	Trip6	1.5939931	0.11127666070653668	0.4549242155791044	1.3141448
658	Zfp36	1.5928385	0.11151758888379346	0.45564296024519874	0.38211185
659	Kdr	1.5916483	0.11197526188294181	0.4568822966322997	2.810119
660	Gcnt2	1.5911782	0.11198415588457823	0.4568822966322997	2.242088
661	Ankrd27	1.5900854	0.1121413640740728	0.4571238709154019	0.5450142
662	Tnrc6b	1.5885807	0.11247793021577582	0.45779384297172715	0.26962873
663	Fbxo28	1.5883287	0.1125334505256115	0.45779384297172715	0.4400441
664	Nsdhl	1.587259	0.11277569717282661	0.4581000619772289	0.54150134
665	Stk19	1.5851072	0.11326535900433893	0.458612501484011	0.65647334
666	Pdxp	1.584983	0.11329308400959168	0.458612501484011	0.75361806
667	Utp14b	1.5842723	0.11355565092856611	0.4589152867603073	1.8950853
668	Kdsr	1.5837854	0.11356464470851395	0.4589152867603073	0.57239336
669	Cd93	1.5834475	0.1136430204803135	0.4589669346613296	0.5051466
670	Sec23a	1.5829145	0.11376995448702328	0.45916531429203855	0.6240111
671	P4ha1	1.5794814	0.11454803241276855	0.4607189154944763	0.6058833
672	Immp2l	1.5793992	0.11457066070607243	0.4607189154944763	0.63435376
673	Slc6a6	1.5771635	0.11507932187186178	0.46196788017063506	0.34443313
674	Nfkbiz	1.5765706	0.11521576423298198	0.4622504027168434	0.4622955
675	Agmat	1.574694	0.11566344737965288	0.462852239814373	0.92312825
676	Hbp1	1.574323	0.11573428981859885	0.4629225416190591	0.38756293
677	Nbeal1	1.5738103	0.11585618674074458	0.46309382383604103	0.8045753
678	Paox	1.5720826	0.11629176343920897	0.4644369114064755	0.9755904
679	Ccl3	1.5716857	0.11643982430145733	0.46450062323071306	1.5548636
680	Heatr9	1.5711465	0.11648100722784577	0.46450062323071306	0.9995529
681	Lyrm2	1.5679234	0.11722266854803223	0.46615914284204685	0.49361876
682	Tspan12	1.5673935	0.11736900408293295	0.4665244748886191	1.071621
683	Sco2	1.5664203	0.1175792259444522	0.46666410007174913	0.7865363
684	Il1rap	1.5661227	0.11764977455003081	0.46666410007174913	1.0108787
685	Rrad	1.5658095	0.11771588436545331	0.46679401694818745	0.6782755
686	Bgn	1.5656543	0.11775800967655087	0.466828778304151	0.7197837
687	Myo1b	1.5649632	0.11793062147007291	0.4672263954470817	0.871277
688	Tbc1d4	1.5649273	0.1180136069025737	0.4673125113170958	2.2171524
689	Fam193b	1.5647761	0.11795847185326136	0.4672263954470817	0.26793364
690	Tbc1d8b	1.5633309	0.11829945024057106	0.46804707567615256	0.6137719
691	Cyth3	1.560521	0.11896001164956131	0.46941211540112543	0.56513065
692	Sbk1	1.5603715	0.11899416759660335	0.46941211540112543	0.52546096
693	Smarce1	1.5594177	0.11921933839392296	0.46995927365762197	0.34054813
694	Acad10	1.557268	0.11974275329214303	0.4710775094912261	0.94423354
695	Igfbp4	1.5562669	0.11997076305598212	0.47132814660455186	0.284033
696	Arap1	1.5559467	0.12004231272987334	0.4713652790502394	0.34587345
697	Stk40	1.5539973	0.12050880698674607	0.47277831370129647	0.4208432
698	Xkrx	1.5532436	0.12069136719435845	0.47336182525724557	0.7914143
699	Gfm2	1.5526648	0.12082652666467036	0.4737591521841964	0.4686304
700	Ints6l	1.5510143	0.12121989825766917	0.47437115666046487	0.4854486
701	Kcnn1	1.546464	0.12248566642030202	0.47785753679260745	2.625281
702	Pcid2	1.5460842	0.122407903362336	0.4778176289128396	0.54879236
703	Rasgrp4	1.5458727	0.12248642164321016	0.47785753679260745	1.5934855
704	Lgals4	1.5449004	0.12269641871657105	0.47836476827434604	0.6804097
705	Vnn3	1.5436729	0.12301392660263195	0.47884753515361106	1.6277331
706	Cmtm6	1.5428553	0.12318747878451546	0.4793786223214169	0.28537542
707	Zfp385a	1.5422664	0.12335650924929045	0.47938100261998634	1.1480947
708	Upb1	1.5394955	0.1240055700785987	0.481235149107019	0.6059776
709	Gck	1.5388033	0.1242122046584801	0.48176984256950406	1.190855
710	Sorbs3	1.5365524	0.12483253740973307	0.48350582023576105	2.266533
711	Rrp9	1.5332352	0.12554567971046524	0.48559597619354633	0.65597177
712	Mgll	1.5330744	0.12560264975563487	0.48568208916285005	0.93961936
713	Tent5a	1.5326651	0.1256800339234338	0.48571289553287283	0.5355352
714	Zfp438	1.5316049	0.12596278618546677	0.4862684772081164	1.0695807
715	Klf7	1.5302808	0.1262697707011154	0.4871847728677719	0.5649515
716	Jag1	1.5286741	0.12668379309285954	0.48777584714928046	1.0861588
717	Aldh2	1.528394	0.1267366714473906	0.48777584714928046	0.34585536
718	Cystm1	1.5271903	0.1271796251286653	0.4885985809326478	2.4415474
719	Dtx4	1.5265855	0.12719053226003718	0.4885985809326478	0.96348214
720	Agtr1a	1.5259418	0.12739502336588515	0.4889809062971828	1.3690487
721	Ephb4	1.5248232	0.12775960824533364	0.4898268377493695	2.0502563
722	R3hcc1l	1.5225067	0.1282080390904668	0.49036215581635156	0.56306547
723	Cracr2a	1.5216186	0.12842605302338064	0.4905670047490711	0.3357754
724	Jrkl	1.5190419	0.12907641181469767	0.4924469211927152	0.68087906
725	Plekhg4	1.5182416	0.1294368446464442	0.4933222910483355	2.5404027
726	Perp	1.5175112	0.1294796462988887	0.4933222910483355	1.0777183
727	Wdr26	1.5162351	0.12978309386742573	0.4937967959708417	0.195734
728	Zfp563	1.5160812	0.12986619898687388	0.49384445342997635	1.6362908
729	Strip1	1.5141732	0.13030368042854576	0.4947014931950812	0.52508724
730	Zfp654	1.5120248	0.13084884305962916	0.4959638975559183	0.37408608
731	Gdpd5	1.5108529	0.13115194410244166	0.4965484386928668	0.63230795
732	Dcxr	1.5089308	0.1316544507520266	0.4979150690917687	0.83007824
733	Trim36	1.5081296	0.13185160344939645	0.49806614916381703	0.8741624
734	Klkb1	1.5079877	0.13188975820323712	0.49806614916381703	1.0026377
735	Gulo	1.5079067	0.13190175423760941	0.49806614916381703	0.74474233
736	Pla2g12b	1.5077354	0.13197105283762145	0.49817881549740867	1.2739846
737	Txnrd2	1.5075085	0.13200279032902612	0.49817881549740867	0.49688837
738	Mtmr6	1.5056276	0.13248375204842985	0.4995897672233164	0.35895255
739	Zfp780b	1.505181	0.13263061894682404	0.4996578266341916	1.066575
740	Tex9	1.5050124	0.13264462097656293	0.4996578266341916	0.43641248
741	Mex3c	1.5041333	0.13286792633314332	0.5002296909082614	0.33531508
742	Mrap	1.5035871	0.13302194230900288	0.5005402152923331	1.1389762
743	Ccr9	1.5033349	0.1330735975957903	0.5005999797729811	0.4404524
744	Sfxn4	1.5021145	0.1333892952795115	0.5012486031529226	0.78645664
745	Tspan6	1.5019459	0.13357570152573625	0.5014418693017434	2.419038
746	Stard5	1.5015635	0.13354015540820965	0.5014418693017434	0.86132586
747	Ptprc	1.5001364	0.13390623766633453	0.5022470892261285	0.08152037
748	Mical1	1.4998727	0.1339682800300653	0.5023451529316008	0.27199343
749	Fbxl20	1.4978484	0.13449412092050644	0.5028348191722061	0.48834127
750	Plag1	1.4975991	0.1345945201944119	0.5030757787394765	1.664491
751	Wdr5b	1.4970952	0.1346971520357746	0.5031905887850052	0.58011544
752	Pls3	1.4964169	0.13488922921804114	0.5035049009541925	1.4242862
753	Gata3	1.4947	0.13531337362076315	0.5040126032603033	0.33349964
754	Entpd6	1.494506	0.1353681187443749	0.5040823453189948	0.57813203
755	Tagap	1.493841	0.1355380113424579	0.5045807211296504	0.35140964
756	Mvd	1.4933056	0.1356797187880395	0.5049739321063363	0.64611983
757	Cnksr3	1.4930737	0.13574246435637677	0.5050117582506626	0.769869
758	Zfp653	1.4927232	0.13583423310386553	0.5050117582506626	0.61820084
759	Cpt1b	1.4919223	0.1361440852829119	0.5057606396201404	1.9298539
760	Gstk1	1.4887519	0.13688739803198116	0.5074090338518894	0.8301094
761	Cdk17	1.4885973	0.13691414262003246	0.5074090338518894	0.25041914
762	Resf1	1.4882733	0.1369999738309056	0.5075927015593574	0.33556697
763	Ei24	1.4871591	0.13729458783568566	0.5081461153590545	0.50086313
764	Odf3b	1.4870688	0.13753926904830782	0.5087825881739413	3.0928335
765	Ciita	1.486172	0.13770245935134348	0.5088920125989812	2.4350543
766	Gkap1	1.4860435	0.1376151240390021	0.5088592230544844	0.945939
767	Ip6k1	1.4853773	0.1377665755485303	0.5089507545475537	0.24972062
768	Csnk2a1	1.4851414	0.13782708830813417	0.5090399244613433	0.25982636
769	Ifit3b	1.4832661	0.1383498828213162	0.5100285195472863	1.2516545
770	Col3a1	1.4826895	0.1384865744751716	0.5101292769690843	0.9312865
771	Alcam	1.482341	0.13857202273471408	0.510224927902705	0.6734685
772	Ankrd49	1.4821666	0.13862192195841677	0.510224927902705	0.6100244
773	Phldb2	1.4775965	0.13986909066890646	0.512637853318021	1.6132164
774	Oma1	1.4756571	0.14035767395564802	0.5135072651857093	0.5306323
775	Klhl15	1.4730512	0.14106329263190598	0.5155496780075456	0.9146369
776	Scd2	1.4726126	0.14117727135736782	0.5158315235966071	0.4609261
777	Frat1	1.4721183	0.14131836708911077	0.5159999980183497	0.88722193
778	Slc25a28	1.4720267	0.14133399974305663	0.5159999980183497	0.38627583
779	F5	1.4714179	0.14150662442562018	0.5162261997424735	0.9267679
780	Dusp7	1.4708829	0.14164304525806787	0.5165892038940323	0.33027312
781	Sh3d19	1.4694763	0.14203561280022095	0.517616241022472	0.86315763
782	Galr3	1.4684743	0.1423296481034858	0.5178986645110165	1.4301394
783	Map2k6	1.467515	0.14255721421297954	0.5178986645110165	0.4860753
784	Ifitm1	1.4674675	0.14270328092907666	0.5180258659718544	2.345779
785	Hmgcl	1.4660927	0.14294250811268305	0.5180755005272975	0.3129066
786	Tcp11l2	1.4658048	0.1430216083698983	0.5180755005272975	0.42759714
787	Card6	1.4656117	0.14307579997538641	0.5180755005272975	0.6368305
788	Ino80	1.4650117	0.1432377009843674	0.5184863909920427	0.46054974
789	Prkra	1.4639982	0.143537391100445	0.5191723890263753	1.3531512
790	B3gnt7	1.4636912	0.1438069640521784	0.5193871708061282	2.9096546
791	Ercc8	1.4609807	0.14434505210344972	0.5206094482308442	1.1823581
792	Prag1	1.4608053	0.14439094892107457	0.5206407985574639	0.6494659
793	Ldhb	1.4598327	0.1446697722262534	0.5210074777073295	1.0073032
794	Dpt	1.4591268	0.144910102000618	0.52133015548546	1.4614098
795	Nceh1	1.4590902	0.14486228249622776	0.52133015548546	0.6197888
796	Abhd15	1.4560786	0.14569039642041798	0.5234020021729825	0.66754675
797	Zscan26	1.4560513	0.14569790379202427	0.5234020021729825	0.3572645
798	Stxbp1	1.4560143	0.14571775049778046	0.5234020021729825	0.69050425
799	Gstt2	1.4536287	0.1463682418568264	0.524392518316546	0.57379925
800	Pla2g4a	1.4511877	0.1470629737151531	0.5254019030303427	1.0868931
801	Zc4h2	1.4503369	0.14731685075698064	0.525906124870711	1.0822395
802	Socs3	1.4495999	0.14749160987722482	0.5263957124768897	0.6535728
803	Nfs1	1.4487512	0.14772998124904851	0.5269776593421323	0.49804524
804	Zfyve16	1.4445922	0.1488915166753675	0.5296560520840525	0.714899
805	Clec2d	1.4445258	0.14891162198625627	0.5296560520840525	0.13135442
806	Tm4sf4	1.4437823	0.14912614943731123	0.5297972417430142	0.89281666
807	Gtf2e1	1.4435419	0.14918723527451175	0.5298797386882024	0.6026232
808	Srgn	1.4426495	0.14944461814202767	0.5305246033179947	0.1183852
809	AW554918	1.4421841	0.1495686396417949	0.5305993631292459	0.47467545
810	Zfp207	1.4404013	0.15007216454393627	0.5314346327917554	0.22532016
811	Adprhl2	1.440377	0.1500807252245975	0.5314346327917554	0.42188075
812	Rdh10	1.4402437	0.1501234393591222	0.5314514066257414	0.6357591
813	Zcchc10	1.4380658	0.15073984709844798	0.5325557738691444	0.52191615
814	Adgrg1	1.4358546	0.15156073075761128	0.5349918343750792	2.7851334
815	Rara	1.4350406	0.1515933000777499	0.5349918343750792	0.35269237
816	Anks4b	1.4338902	0.15200005272858497	0.5354508875355721	1.5681677
817	Sec24a	1.4330484	0.15216165054224012	0.5356855692297128	0.5173337
818	Tns4	1.432967	0.15220394939057996	0.5356997152343501	0.85890734
819	Scml4	1.4324442	0.15233433287026515	0.5359639240122068	0.51917964
820	Txndc11	1.4323705	0.15235561595830774	0.5359639240122068	0.33997306
821	Rcn3	1.4317324	0.15254428420907776	0.5363579681461895	1.1282116
822	Dpp7	1.4295224	0.15318522730419987	0.5383410524598125	0.8483047
823	Ccnd2	1.4286364	0.15342881553499368	0.5387648461301405	0.15802483
824	Mapk8ip3	1.4280726	0.15359090846995022	0.5389614309113904	0.31123918
825	Cysltr1	1.4231439	0.15502300037122407	0.5418061606380893	0.900136
826	Dnaja4	1.4218732	0.15538219147434212	0.542519557757471	0.60836065
827	Zfp658	1.4208298	0.15569176750422795	0.5428923847772951	1.13484
828	Pigc	1.4205779	0.15576176695900865	0.5428923847772951	0.5321194
829	Vsir	1.419622	0.15603808980589193	0.5428923847772951	0.20364937
830	Washc2	1.4189703	0.15622438846974615	0.5428923847772951	0.33193514
831	Maf1	1.4184957	0.1563628237350429	0.5428923847772951	0.29504308
832	Flot1	1.4183921	0.15639307826512103	0.5428923847772951	0.43526632
833	Plpp3	1.4156733	0.15718913733476503	0.5428923847772951	0.7978636
834	Nes	1.415532	0.1574922427857349	0.5428923847772951	23.110756
835	Impg2	1.4155282	0.15749336592965968	0.5428923847772951	22.837963
836	Smpd3	1.4155164	0.15749683473929998	0.5428923847772951	22.889235
837	Gjd3	1.4155014	0.15750123476951863	0.5428923847772951	22.086393
838	Il17rd	1.4154854	0.15750592550059253	0.5428923847772951	22.754438
839	En2	1.4154729	0.1575095731960574	0.5428923847772951	22.306946
840	Gk5	1.4154655	0.1575117333780347	0.5428923847772951	23.06597
841	H2-DMb2	1.415378	0.15753735093004964	0.5428923847772951	22.298237
842	Phactr1	1.4152827	0.15756526673734522	0.5428923847772951	22.31545
843	Unc5a	1.4152361	0.157319678458478	0.5428923847772951	0.62829304
844	Large2	1.415199	0.15758979357709826	0.5428923847772951	22.700077
845	Igfbp5	1.415187	0.15759331632184684	0.5428923847772951	22.484348
846	Apba1	1.4151443	0.1576058076594132	0.5428923847772951	22.634943
847	Ppil6	1.4151301	0.15760997221443152	0.5428923847772951	22.566687
848	Robo1	1.415035	0.15763783082805347	0.5428923847772951	23.049143
849	Bmp5	1.4149847	0.15765257434507032	0.5428923847772951	22.9957
850	Frs3	1.4147655	0.1577168566749288	0.5428923847772951	22.847504
851	AF067061	1.4147596	0.15771857580173942	0.5428923847772951	22.877514
852	Adamts5	1.4146168	0.15776041884990036	0.5428923847772951	22.843239
853	Pcdhgb6	1.4144549	0.15780788984436425	0.5428923847772951	22.992851
854	Tpd52l1	1.4144509	0.1578090930756223	0.5428923847772951	23.03696
855	Wnt5b	1.4142785	0.15785967325595043	0.5428923847772951	22.76018
856	Adamdec1	1.4139858	0.1579455147236652	0.5428923847772951	22.844738
857	Plcd1	1.4136121	0.15805522554936943	0.5428923847772951	22.909124
858	Aadat	1.4134994	0.1580883504555665	0.5428923847772951	23.098982
859	Tenm3	1.4134666	0.15809797197929326	0.5428923847772951	22.230295
860	Usp27x	1.4133701	0.1581263206153653	0.5428923847772951	22.89148
861	Ston1	1.4132246	0.15816907636251076	0.5428923847772951	22.755789
862	P3h3	1.4130774	0.1582123371307618	0.5428923847772951	22.863342
863	Kdelr3	1.4128078	0.15829154799320305	0.5428923847772951	22.688393
864	Fam160a1	1.4126365	0.1583419126725875	0.5428923847772951	23.043736
865	Fbxl18	1.4117671	0.1583597766657795	0.5428923847772951	1.0066737
866	Unc45b	1.4112568	0.1587479965409105	0.5433207033710813	22.818314
867	C1qtnf1	1.4111726	0.15877280636805707	0.5433207033710813	22.893913
868	Nlgn3	1.4106824	0.1589172954774694	0.5433207033710813	22.875492
869	Rin1	1.4105268	0.15896318401604517	0.5433207033710813	22.877586
870	Fmo2	1.4103991	0.1590008645761775	0.5433207033710813	22.88885
871	Arhgef9	1.410188	0.15885476698337786	0.5433207033710813	1.9493313
872	Cabcoco1	1.4092739	0.15933301447544543	0.5434848244304472	22.093039
873	Rbm24	1.4092185	0.15934937199141755	0.5434848244304472	23.209526
874	Dip2c	1.4090075	0.15941169650713527	0.5434848244304472	22.465662
875	Espn	1.4090027	0.15941314131592257	0.5434848244304472	22.97823
876	Sarm1	1.4088693	0.15945257545519922	0.5434848244304472	22.772144
877	Mfap1b	1.408483	0.1593170212958232	0.5434848244304472	0.6848413
878	Lect2	1.4076966	0.15954235091898508	0.5434848244304472	0.79166526
879	Msantd3	1.407565	0.15983848455173558	0.5438316928803762	22.141922
880	Ciart	1.4072973	0.1599177953850658	0.5438370907943161	23.099735
881	Dmwd	1.4061215	0.16026641457101276	0.5442222918875155	22.40099
882	Smyd3	1.4060204	0.1600344683996208	0.5441016401322384	0.33241656
883	Adcy7	1.4045138	0.16048340898880822	0.5442222918875155	0.18820557
884	Ube2j2	1.4044827	0.16049070514569017	0.5442222918875155	0.30879006
885	Skap2	1.404274	0.1605549616482722	0.5442222918875155	0.5443199
886	Cyp2c69	1.4039516	0.16084654182125388	0.5442533081575749	2.7581005
887	Pparg	1.4010735	0.16169286524933052	0.5460255686050027	2.6410398
888	Rassf5	1.4007113	0.16161698578374598	0.5460255686050027	0.18867381
889	Plcxd1	1.3997059	0.16217884022611062	0.5471385463173076	22.80425
890	Ovgp1	1.399194	0.16233215008702157	0.5471604827748743	23.026178
891	Adgrf5	1.3988862	0.1624243941191194	0.5471954612439035	23.125418
892	Ndst1	1.3984349	0.16229761573522464	0.5471604827748743	0.41015932
893	Ifrd1	1.397946	0.16244523902429311	0.5471954612439035	0.4452027
894	Rabggta	1.3973176	0.16263372530463047	0.5474852903326916	0.4608149
895	Ctsf	1.397215	0.1629259728110076	0.5477199538041535	22.926899
896	Pvrig	1.3966182	0.1628498282362176	0.547685771770639	0.8527298
897	Nfam1	1.3956468	0.16339766794577537	0.548151567601131	22.784023
898	Cdkl2	1.3952217	0.1635257241524454	0.548151567601131	22.16781
899	Serpina1c	1.3948145	0.16339331326446338	0.548151567601131	0.3142314
900	Rad9b	1.3947338	0.16344491694741287	0.548151567601131	1.0021619
901	Zfp385b	1.3946446	0.16369968034459723	0.548151567601131	22.702839
902	Cib3	1.3945609	0.16372490716087465	0.548151567601131	21.864283
903	Igfbp2	1.3943106	0.16353926062307927	0.548151567601131	0.4472083
904	Ank3	1.3942436	0.16382064946764205	0.548151567601131	22.586237
905	Klb	1.3939822	0.16389951679587778	0.548151567601131	22.838427
906	Tfcp2l1	1.3938414	0.16394203139247093	0.548151567601131	22.733622
907	Plekha3	1.393808	0.16369027337880732	0.548151567601131	0.42522708
908	Col14a1	1.393789	0.16378088607049993	0.548151567601131	1.5298581
909	Errfi1	1.3934219	0.16380690269654433	0.548151567601131	0.4585111
910	Scara3	1.3922387	0.16442639350588423	0.548151567601131	22.516178
911	Ccdc141	1.3917868	0.16441502998371643	0.548151567601131	2.188107
912	Cadm3	1.3916037	0.16454825636747308	0.548151567601131	2.690266
913	Kcnmb4	1.3912604	0.16446502125002524	0.548151567601131	0.6463073
914	Hdac10	1.3911519	0.16449637428739794	0.548151567601131	0.5422938
915	Slc10a3	1.3909817	0.16455054976193653	0.548151567601131	0.6256005
916	Sdsl	1.3907704	0.16487108695115152	0.5486815673708477	22.702616
917	Atf5	1.3893775	0.16503255164989292	0.5488273592653521	0.4753614
918	Ppp2r2c	1.3889625	0.16541987583158294	0.5494625545661457	22.14831
919	Nt5e	1.3883371	0.1653489370552547	0.549357318411974	0.31323174
920	Itga2b	1.3863491	0.16600399889807727	0.5500970780439719	1.5748186
921	Zfhx4	1.3859249	0.16634508553451074	0.5507057314809424	22.015528
922	Tubb4a	1.3854262	0.16625992428709296	0.5506843504079477	1.4732329
923	Sf3b1	1.3833512	0.16687709019540667	0.5518142722576845	0.12529814
924	Nr6a1	1.3828381	0.1672892295874321	0.5525243046604967	22.787457
925	Kank2	1.3824584	0.16715909876631244	0.5523552368679518	1.549871
926	Kifc3	1.3821936	0.16725439357421312	0.5525243046604967	1.3368961
927	Tmem11	1.3816706	0.1673874798849354	0.5527183561844705	0.4417439
928	Asgr2	1.3808093	0.16765466730063144	0.5528302898908067	0.8460317
929	Slc22a5	1.380494	0.16775204518437717	0.5528302898908067	0.76804835
930	Pdrg1	1.3798025	0.1679609794112185	0.5533064844351675	0.30364814
931	Slco1b2	1.3789027	0.16823815487583071	0.5538550437437253	0.42512548
932	Pld4	1.378872	0.16829538224434382	0.5538550437437253	1.2590994
933	Zfp423	1.37864	0.1685797928681978	0.5538550437437253	22.6667
934	Shank2	1.3783019	0.16868406380755063	0.5539931445489001	22.72479
935	Wwc2	1.3778347	0.16860243578306916	0.5538550437437253	1.412557
936	Plcb4	1.3777683	0.16858830619651366	0.5538550437437253	0.5213673
937	Ugt1a8	1.3771269	0.169046768238861	0.5544036734789363	21.980103
938	Tmem230	1.3766342	0.16893945456877543	0.5543543625214264	0.4650409
939	Ddx31	1.3760893	0.16910915493238357	0.5544783303945117	0.5815395
940	Sult2a1	1.3760145	0.16939071036907552	0.5548243759616549	22.706629
941	Cd300a	1.3746412	0.16969281735146424	0.5549063539711541	1.9624238
942	Hars2	1.3743236	0.16965421991028884	0.5549063539711541	0.44280553
943	Ttr	1.3737841	0.16982515874686135	0.5551350786039658	0.26754192
944	Drg2	1.3725711	0.17019916270848315	0.5558382924019868	0.35634246
945	Uhmk1	1.3724282	0.17024325345433128	0.55585256389172	0.2965293
946	Bcl2a1a	1.3714911	0.1707947039039764	0.5571331203804769	22.013872
947	Znrf1	1.3709803	0.17069633464003134	0.5570719465840949	0.20660411
948	Snx16	1.3706822	0.17078780683134315	0.5571331203804769	0.69113404
949	Itpka	1.3706018	0.17107176415479639	0.5577420981502356	22.019096
950	Il1a	1.3697126	0.1713490817345611	0.5582908148529564	22.415438
951	Fzd4	1.3692644	0.171489030917692	0.5583567935463429	22.95508
952	Phldb1	1.3687192	0.1714465860088157	0.5583485046793966	1.2580619
953	Pgs1	1.3675348	0.1717701129828119	0.558845354379279	0.36334503
954	Tbcel	1.3671833	0.17188112789642956	0.5588532769011699	0.4339067
955	Colq	1.3666055	0.1721091626857437	0.5593784085988367	1.549746
956	Glrp1	1.3643185	0.17303883877415527	0.5604753650772916	22.14648
957	Lig4	1.3638515	0.1729336348602668	0.5604753650772916	0.916188
958	Jup	1.3636659	0.172987671884051	0.5604753650772916	0.67063165
959	Ttc17	1.3636286	0.17299676867892297	0.5604753650772916	0.44713625
960	Gstm2	1.3635427	0.17303328295976614	0.5604753650772916	0.8252852
961	Tcrg-V1	1.3629832	0.1731995864290586	0.5604753650772916	0.36116862
962	Cand2	1.3627679	0.17327451932632146	0.5604753650772916	0.7369277
963	Fbxo17	1.3613696	0.17371063618710672	0.5612806840919814	0.7371695
964	Pex5	1.3603308	0.17403689408826742	0.561835028910913	0.41875347
965	B4galt4	1.3603168	0.17404389937483952	0.561835028910913	0.96245104
966	P2ry12	1.3602357	0.17432607051405524	0.5621011591644445	22.778584
967	Irs2	1.3599367	0.1741632382031971	0.561835028910913	0.75513023
968	Amt	1.3591169	0.17442622321749102	0.5622945329890738	0.86479425
969	Il17rc	1.3582113	0.17471368886549252	0.5628322656500235	1.0423932
970	Haghl	1.3574188	0.17496015435914852	0.5632372671041924	0.6371789
971	Fam43a	1.3572788	0.17509006214170705	0.5635258347771501	2.0426338
972	Myo10	1.3556137	0.17555429861713354	0.5642413538925509	1.1822884
973	Ramp1	1.3538766	0.17608832648000092	0.565049309965864	0.20522398
974	Kcnk5	1.3535677	0.17618541330789378	0.5651418766899756	0.42387605
975	Arhgef18	1.3535364	0.17619794254668883	0.5651418766899756	0.15016791
976	Mreg	1.3524468	0.17656132504916663	0.565439456635697	1.0472327
977	Nadk2	1.3510948	0.17697660058303236	0.566211830946263	0.41408607
978	Chad	1.3500655	0.17733131481751302	0.5669951183183982	1.458345
979	Lims2	1.3499669	0.17734297791050657	0.5669951183183982	0.9187533
980	Mob3c	1.345148	0.17889113931998668	0.5702511625612514	0.7286094
981	Spa17	1.3416916	0.1802630916256613	0.5728320081433708	22.54748
982	Zfp715	1.3404973	0.1803958450948251	0.5728320081433708	0.5523623
983	Dhrs9	1.3402764	0.18072228677704086	0.5728320081433708	22.205816
984	Crip2	1.3399826	0.1806101395853719	0.5728320081433708	1.0872827
985	Foxk1	1.3396207	0.18067810348320743	0.5728320081433708	0.39847672
986	Pafah2	1.3395	0.18074570782106955	0.5728320081433708	1.0537401
987	Map4k4	1.3392178	0.18081026375222897	0.5728320081433708	0.22817971
988	Ubxn8	1.3388088	0.18094262112858905	0.5728320081433708	0.35306394
989	Mgst1	1.3387331	0.18096972331012165	0.5728320081433708	0.25344825
990	Klhl4	1.3385143	0.18104461810254702	0.5729394811684855	0.93656313
991	Zhx3	1.3352281	0.1821158012746703	0.5753990990713109	0.7932481
992	Nr4a2	1.3345885	0.18232642835788476	0.5758239761769892	0.8782113
993	Hgf	1.3342438	0.1826013650694794	0.5760422684360448	2.4775348
994	Fbxo30	1.3342216	0.18244318718871963	0.5758257452242268	0.5891352
995	Tfpi2	1.3341848	0.18246499254528983	0.5758257452242268	0.9823486
996	Cacnb1	1.3323351	0.1830585726594858	0.5766682331608592	0.55912125
997	Zfp397	1.3320314	0.18315874458870463	0.5766682331608592	0.45329544
998	Plekhg5	1.3247281	0.18557273729284088	0.582037639532068	0.6473881
999	Lca5	1.3246067	0.18562949378941224	0.582037639532068	1.0675461
1000	Slx1b	1.3244998	0.1859005048163342	0.5821947496208308	22.606096
1001	Gys1	1.3234776	0.1859880676655761	0.5822309737279324	0.67291176
1002	Ripor1	1.3231462	0.18610388566594585	0.5822309737279324	0.64770806
1003	Dmxl1	1.3229972	0.18614416010138413	0.5822309737279324	0.391467
1004	Slc25a29	1.3224299	0.18639673628064263	0.5825291338221612	1.6213723
1005	Dusp23	1.3209841	0.18684014152734152	0.5836132222585926	0.9932517
1006	Rcor2	1.319787	0.1872527951734933	0.5840016972716436	1.4849049
1007	Mocs1	1.3197062	0.18724019431283756	0.5840016972716436	0.44622147
1008	Trim45	1.318964	0.18748962645818504	0.5844798023292139	0.6223626
1009	Ttpa	1.3182352	0.18773207016644508	0.5848699153253889	0.47468594
1010	Cd226	1.3182204	0.18774015003870567	0.5848699153253889	0.14998141
1011	Cnn3	1.3154529	0.18866505465600159	0.5871504603088096	0.61486894
1012	Eif2b3	1.3132333	0.18941407132429058	0.5885862912469395	0.47690606
1013	Zbtb43	1.3123394	0.18971178905251787	0.5890452132240814	0.49447513
1014	Bend3	1.3117088	0.19001864683635056	0.589647637154797	1.5105398
1015	Elk1	1.3113995	0.19003221691926073	0.589647637154797	0.60207283
1016	Tmem106b	1.3110365	0.1901518279033346	0.5897572428367165	0.28689912
1017	Art4	1.3108833	0.19021611013577075	0.589825890813201	1.02302
1018	Cnst	1.3103977	0.19036711769701212	0.59016336842091	0.32491222
1019	Ro60	1.3100461	0.19049004198179056	0.5902336312171871	0.81971914
1020	Ddx5	1.3099636	0.19051631500700542	0.5902336312171871	0.14234895
1021	Zfp595	1.3091515	0.19079034556040972	0.5909517697592682	0.5939084
1022	Marveld1	1.3084017	0.1910431006306249	0.5914728208462312	0.40300003
1023	Ttbk2	1.308154	0.19112805167202482	0.5914774058014988	0.7601005
1024	March9	1.307104	0.19149123077741284	0.5920743003754122	0.64101523
1025	Cd101	1.3065279	0.19168049543141616	0.5923977149000084	0.7069279
1026	Sap25	1.3063835	0.19172769098662218	0.5924127418120536	0.2908421
1027	Lss	1.3062072	0.19178829481358384	0.592469182697857	0.530113
1028	Adpgk	1.3058255	0.19191718345791722	0.5926057072617152	0.36796576
1029	Tspan17	1.3054467	0.1920564543062954	0.5927741556158574	1.0051801
1030	Ubac1	1.3043814	0.19242163270957713	0.5935085581084025	0.7368776
1031	Susd3	1.3026274	0.19300900816463623	0.594926885518925	0.45732844
1032	Ltbp4	1.3022615	0.1931940567992373	0.5952151900875011	1.3959204
1033	Zfp760	1.3006401	0.19370170519940375	0.5961428771850574	0.8303489
1034	Bbx	1.3006108	0.19369628028515035	0.5961428771850574	0.38539955
1035	Atp6v1g2	1.2999382	0.19393741304591278	0.5964747600361546	0.9458878
1036	Tank	1.2989491	0.19426575349796518	0.5967106568969139	0.37313133
1037	Coq8a	1.2984408	0.19444051368566426	0.597103477840067	0.50003415
1038	Cyp2j5	1.2978126	0.19465632854717468	0.5973153659896282	0.5378471
1039	Spsb1	1.2969524	0.19495682713726156	0.5977707797894036	0.9282472
1040	Prickle3	1.296371	0.19515293060570302	0.5982409881481288	0.5496462
1041	Ang	1.2952511	0.1955375502567647	0.5986279666214672	0.47162953
1042	Slc10a1	1.2948073	0.19569173363288367	0.5986884330863338	0.67871374
1043	Hsd17b7	1.2947098	0.19572671011647685	0.5986884330863338	0.65602803
1044	Gnptg	1.2943586	0.19584530287596857	0.5988313017920944	0.27852103
1045	Vezf1	1.2943188	0.19585900159371272	0.5988313017920944	0.299221
1046	Hectd1	1.293636	0.1960958314452565	0.599026415344736	0.21017888
1047	Snx11	1.2935176	0.19613684687077176	0.599026415344736	0.51394063
1048	AI661453	1.2917718	0.1968935788516795	0.6009441095856931	2.3563924
1049	Timm10b	1.2901841	0.1972899229337497	0.6016840728296362	0.34963763
1050	Lmbr1l	1.2897158	0.1974524679292487	0.6017312361066869	0.3609032
1051	Pik3c3	1.287783	0.19812473938246555	0.6031232549310905	0.33019045
1052	Il15ra	1.2871448	0.19834789124774532	0.6036712462203019	0.585151
1053	Sfxn3	1.2856907	0.1988535537413488	0.6038887924538411	0.32487524
1054	Apom	1.2856704	0.1988606383055513	0.6038887924538411	0.54013807
1055	Tnfaip3	1.285318	0.19898360651045569	0.6038887924538411	0.45699513
1056	Arnt2	1.2851107	0.19906570117001804	0.6038887924538411	0.8121508
1057	Gpd1	1.2848537	0.19914780576087351	0.6038887924538411	0.65857995
1058	Inpp4b	1.2848395	0.19915297821741296	0.6038887924538411	0.15168497
1059	Gaa	1.2828065	0.19986213201753503	0.6053832630851482	0.3997014
1060	Apc	1.282604	0.19993302738913935	0.6054364655451661	0.32716745
1061	Slc22a26	1.2825099	0.19997816202688626	0.6054364655451661	1.3893293
1062	Itpr2	1.2822478	0.20005897339378606	0.6054495757489775	0.2322442
1063	Gstm6	1.2816896	0.2004071284468234	0.606115702503749	2.349443
1064	Glul	1.2797617	0.20093062665384825	0.6072369363321449	0.49179956
1065	Mrtfb	1.279712	0.20095142576491093	0.6072369363321449	0.44635445
1066	Klrc2	1.279272	0.20110379603718834	0.6075289492492458	0.40470195
1067	Selplg	1.2788142	0.20126735293836343	0.6076667393785239	0.12732027
1068	Pnpo	1.2782896	0.2014488544011311	0.6078738993768964	0.38477594
1069	Pip5k1b	1.2781318	0.2015097198234545	0.6078738993768964	0.7300404
1070	Acbd3	1.2774248	0.20175374782208122	0.6084788678927165	0.30799457
1071	Olfr60	1.276481	0.20208753630329848	0.6089605906607147	0.51888186
1072	Stxbp4	1.2756846	0.20238257756488992	0.6093839138875299	0.83107126
1073	Slc30a1	1.2746607	0.20273062667987832	0.6099819684164879	0.51887125
1074	Chd2	1.274412	0.2028187865543746	0.6099819684164879	0.21567774
1075	Cyp2b13	1.2743841	0.20296488699474596	0.6100246694706815	2.237491
1076	Baz2b	1.2737883	0.20305094400417567	0.6100246694706815	0.88848144
1077	Rdh9	1.2725122	0.2035429876255401	0.6113716610499695	1.217829
1078	Gask1a	1.2721399	0.20365213992684972	0.6114370405784885	1.7380906
1079	Phkb	1.2714202	0.2038839502368072	0.6118704695719236	0.52279955
1080	Chd9	1.2697514	0.20447509782546	0.613090764335643	0.42708176
1081	Zcchc3	1.2695917	0.20453251051164034	0.613090764335643	1.0389862
1082	Igfbp3	1.2694237	0.2046902042976557	0.6131067463487572	1.7224208
1083	Usp6nl	1.2692053	0.20466847930398346	0.6131067463487572	0.56844723
1084	Kantr	1.2675385	0.2052685568291015	0.6138547787727079	0.65464914
1085	Nr1h3	1.267348	0.20535067917198732	0.6138547787727079	0.9765933
1086	Mgam	1.2672989	0.20534930155042633	0.6138547787727079	0.5890228
1087	Purg	1.2657404	0.20592306781852207	0.614275427292813	1.3622274
1088	Oplah	1.2655022	0.20600218524261624	0.614275427292813	0.67653716
1089	Rhbdd3	1.2651846	0.20611330511551107	0.6143449609768822	0.7166697
1090	Smlr1	1.2639489	0.20656908244279157	0.6149688428037999	0.92769814
1091	Uvrag	1.2626085	0.20702904574082076	0.6158076553392349	0.31334966
1092	Sez6l2	1.2623152	0.20714333919273123	0.6158076553392349	1.0623759
1093	Nsun3	1.2620177	0.20724688231353655	0.6158076553392349	0.57775986
1094	Celsr1	1.2615397	0.20741345331446917	0.6158076553392349	0.29889938
1095	Zfp36l2	1.2601836	0.20790363162312878	0.6166603266074744	0.16601525
1096	Tcim	1.2568151	0.20921860302888698	0.6196412975208982	1.7422137
1097	Txlng	1.2564012	0.20926891591939087	0.6196591640660084	0.4480111
1098	Tafa3	1.256012	0.20943808384534585	0.6197461539444085	1.2334118
1099	Krr1	1.2556759	0.20953278597728595	0.6197461539444085	0.41533834
1100	Snx30	1.2546645	0.20990149644953207	0.6203656288047908	0.5907896
1101	Egfl7	1.2545416	0.20997280133140558	0.6203656288047908	1.732007
1102	Car5a	1.2544389	0.20998970375120085	0.6203656288047908	0.8516949
1103	AU040320	1.2538456	0.21019592754337965	0.6205798269855077	0.34921926
1104	Atp6v1e1	1.2536237	0.2102765719872214	0.6206729273126295	0.2725022
1105	Btbd7	1.2525086	0.21068283420415132	0.6214788325996824	0.41272166
1106	Polr2c	1.2515066	0.21105363656162884	0.6221791847574119	0.51655966
1107	Pstpip2	1.251483	0.2111800923733071	0.622220389777826	2.1579607
1108	Dnpep	1.2510374	0.21121906828688808	0.622220389777826	0.3857211
1109	Ift43	1.2509385	0.2112630596115882	0.622220389777826	1.0551512
1110	B4galnt4	1.2508543	0.21128993084352074	0.622220389777826	0.71351546
1111	Cbr1	1.2488796	0.21203156186619335	0.6234596718055153	1.1122719
1112	Ppp1r15a	1.248735	0.21206717434573766	0.6234596718055153	0.8330774
1113	Igfbp6	1.2484348	0.2121863326193841	0.6236789621246925	1.6673571
1114	Lemd2	1.2477143	0.21243290177392463	0.6239579462657112	0.32029167
1115	Gpat3	1.2473794	0.21257372911751926	0.6239579462657112	1.6751653
1116	Tbc1d12	1.2456639	0.2132248624058422	0.6249686584108112	1.1794015
1117	mt-Nd1	1.2455652	0.21325034614203395	0.6249686584108112	0.063055225
1118	Casc4	1.2452135	0.2133538715606489	0.625010273941746	0.63807625
1119	Hagh	1.2442691	0.2136969418626993	0.6256739532064008	0.42461404
1120	Pkdcc	1.2436029	0.2139631649640162	0.6260088920147278	1.0714173
1121	Zkscan1	1.2434142	0.2140117210549135	0.6260200719988419	0.4992664
1122	Msi2	1.2430667	0.21414111762478819	0.6262676698100911	0.19162317
1123	Syne4	1.2428921	0.21425774077391402	0.6264778153761289	1.3177197
1124	Ikbkg	1.2417585	0.21462167544975236	0.627181862114535	0.34227398
1125	Gckr	1.2413888	0.2147848669348288	0.627181862114535	1.2630794
1126	Cfp	1.2412652	0.21480368018771356	0.627181862114535	0.45103946
1127	Thada	1.2395308	0.21544493625817435	0.6279005571922937	0.2955907
1128	Cmc4	1.2394994	0.2154622320735597	0.6279005571922937	0.6151497
1129	Cldn34c2	1.2387925	0.21573544043420734	0.628304215075192	1.6602144
1130	Ccdc126	1.2383649	0.21596343069636414	0.6284561767687685	1.6989388
1131	Ppp6r2	1.2376467	0.21614233266633076	0.6284561767687685	0.40096298
1132	Washc4	1.2376071	0.21615730391808674	0.6284561767687685	0.32895046
1133	Cntnap1	1.2371352	0.2164253127493273	0.6285994105522541	1.6622884
1134	Map3k8	1.2370968	0.2163466333136365	0.6285994105522541	0.3409478
1135	B4galnt1	1.2369499	0.21640512190300554	0.6285994105522541	0.10218463
1136	Npepl1	1.2365606	0.2165458906780149	0.6285994105522541	0.23908663
1137	Cdc14a	1.2365483	0.2165500192873361	0.6285994105522541	0.41008258
1138	Laptm4b	1.2364339	0.2165930597229571	0.6285994105522541	0.6016491
1139	Pip4k2a	1.2363282	0.21663169953711278	0.6285994105522541	0.3749151
1140	Aldh3a2	1.2359382	0.2167764943308809	0.6287192252158232	0.38202977
1141	Cmbl	1.2355001	0.21693965080586602	0.6288884926060511	0.6842261
1142	Scnn1a	1.2347867	0.21736377924201772	0.6289389390909063	1.992874
1143	Ghdc	1.2346239	0.21727034504254542	0.6289389390909063	0.61800617
1144	Slc38a7	1.2341805	0.21743477556387425	0.6289389390909063	0.78969795
1145	Trpt1	1.2339919	0.21750626922186783	0.6289389390909063	1.0287219
1146	Ecm1	1.2320833	0.21821993402818296	0.6296432488227613	0.71652067
1147	Impact	1.2294105	0.2192118091213607	0.6313101729136328	0.45561957
1148	Tpk1	1.2288276	0.21943117676700347	0.6314909424106321	0.71790206
1149	Arhgap39	1.2287884	0.21944693818371472	0.6314909424106321	0.5986015
1150	Peli1	1.2279902	0.2197451982341243	0.6322192237023716	0.22038114
1151	Ndfip1	1.2252805	0.2207654565997174	0.6342492232570773	0.11187612
1152	Ergic2	1.2232527	0.22152716557537203	0.6359079292434371	0.3381753
1153	Ppt2	1.2218647	0.22205164076585246	0.6363281462268561	0.375151
1154	Mroh1	1.221783	0.22208279735400635	0.6363281462268561	0.40683696
1155	Dtx3l	1.2198923	0.22279826815238854	0.6374645194284452	0.28832254
1156	Cep68	1.2185735	0.2232983221427963	0.6383733362903132	0.37078163
1157	P2ry10b	1.2177948	0.22359857059479754	0.6385792646742035	0.66063744
1158	Supt5	1.2168869	0.22394025343433666	0.6391637582215189	0.402106
1159	Fcho2	1.2161738	0.22421066844650434	0.6396555529143281	0.32531324
1160	Mtor	1.2160708	0.22424968862353103	0.6396555529143281	0.28992727
1161	Kmt2a	1.2159058	0.22431385458423636	0.6397081885167727	0.22808124
1162	Gjb1	1.2152956	0.2245457268086209	0.6400864240899992	0.38794145
1163	Taf1a	1.2152497	0.2245669460584352	0.6400864240899992	0.45411834
1164	Hif3a	1.2141155	0.22503795049170597	0.6405736449470277	1.4525684
1165	Ube2e1	1.2137865	0.22512085078244123	0.6405736449470277	0.3726319
1166	Mccc1	1.2112483	0.2260916731721184	0.6422912859055268	0.52593017
1167	Proc	1.2101618	0.2265076856405643	0.6428426692086793	0.45717138
1168	Nhej1	1.210106	0.22654130030736136	0.6428426692086793	0.691075
1169	Nfx1	1.2100216	0.226561386632643	0.6428426692086793	0.29474452
1170	Trpv2	1.208836	0.22701628746153468	0.6428929136858185	0.27484408
1171	Pip5k1a	1.2087567	0.22704684347960713	0.6428929136858185	0.41123965
1172	Rbm26	1.20835	0.22720323882535562	0.6428929136858185	0.27883026
1173	Neu1	1.2083476	0.22720412630968587	0.6428929136858185	0.48392698
1174	St6galnac3	1.208157	0.22727736451192662	0.6428929136858185	0.23377392
1175	Nr4a1	1.2080637	0.22731414441313633	0.6428929136858185	0.5638279
1176	Mterf1b	1.2067754	0.2278118575511397	0.6433903399738948	0.6330921
1177	Lman2l	1.206402	0.22795406908478635	0.6434009276339768	0.4092431
1178	Cdk7	1.2061406	0.22805317191616842	0.6434009276339768	0.33582607
1179	Sumf1	1.2051632	0.2284364557939718	0.6439846418978327	0.5216779
1180	Armcx1	1.2046344	0.2286605053605059	0.6444864273947472	1.084588
1181	Loxl1	1.2020521	0.22973826910003428	0.6463776138874385	2.0316815
1182	Prkcz	1.2019551	0.22967476703138362	0.6463776138874385	0.6616318
1183	Rnf215	1.2004664	0.23024738499360478	0.6468179320438037	0.47067535
1184	Chd3	1.1967939	0.2316772169228635	0.648594042315442	0.18202174
1185	Ube2r2	1.1964072	0.2318259000152357	0.6487802566829277	0.21495399
1186	Inpp4a	1.196057	0.23196245995339496	0.6489569501375068	0.295936
1187	Spn	1.195952	0.23201161878255555	0.6489647398047337	0.103881754
1188	Cul4a	1.1955221	0.2321712489867499	0.6491517399241915	0.2978712
1189	Abhd4	1.1928566	0.2332273769748127	0.6513238701627477	0.7437191
1190	Ankrd24	1.1915605	0.23374447283376956	0.6519747225419762	1.6562706
1191	Chrne	1.1915591	0.23383315223940107	0.6519747225419762	2.057185
1192	Mocs2	1.1912887	0.23382756939059451	0.6519747225419762	0.38774833
1193	Akr1c20	1.1910512	0.2339326718451628	0.6520445553249544	0.9352984
1194	Sfxn2	1.1909839	0.23395138718640818	0.6520445553249544	0.69419897
1195	Akap8l	1.1881387	0.2350659087774456	0.6546293188918555	0.30258483
1196	Apobec2	1.1879399	0.23517209852710208	0.6546644811593926	1.0331869
1197	Spon2	1.1865567	0.23571043840211559	0.655380861315161	1.6423029
1198	Lrpprc	1.184576	0.23647118282671428	0.6561922927775212	0.34125254
1199	Cers4	1.1836026	0.23685641713399455	0.6568705313858739	0.390012
1200	Zfp882	1.1832404	0.23700033765184572	0.6569135802128805	0.6016755
1201	Nat8f1	1.1817383	0.23759539330829077	0.658384220720102	0.59306926
1202	Top2b	1.1815146	0.23768451358281803	0.658384220720102	0.16343945
1203	Slco3a1	1.1810392	0.2378735602288805	0.6586388551787306	0.26209906
1204	Egfl8	1.1808894	0.2380293144541216	0.6586388551787306	1.977877
1205	Ano10	1.1806377	0.23803248216621636	0.6586388551787306	0.43273976
1206	Lysmd4	1.179628	0.23845769642069387	0.659351314702863	0.7364186
1207	Nr1d2	1.1793298	0.23855197284158633	0.6594141402363385	0.42714477
1208	Pim2	1.1780757	0.2390513998716566	0.6604709357954517	0.45972836
1209	Mcfd2	1.1770725	0.23945185361911034	0.6612729320478313	0.3247881
1210	Slc16a7	1.1770593	0.23949650027161973	0.6612729320478313	1.7191758
1211	Prkcq	1.1746948	0.24040200339559392	0.6628937212843234	0.1751376
1212	Rab27b	1.174171	0.2406337482281497	0.6630529558576262	0.9138629
1213	Arid4b	1.1727183	0.24119289310800537	0.6637666364116868	0.2634321
1214	Mrgbp	1.1724759	0.2412901028460655	0.6638442962784896	0.38869277
1215	Esco1	1.1724079	0.24131843148785068	0.6638442962784896	0.31936976
1216	Plxnd1	1.1720465	0.2414620570590632	0.6639850710325271	0.3235034
1217	Zfp148	1.1716486	0.24162181996858753	0.6640659464890839	0.36823866
1218	Meak7	1.1700295	0.24227773618273185	0.6652654911257593	0.77364
1219	Plcl1	1.1698102	0.24236068903597505	0.6652796160002814	0.8618639
1220	Sult2a8	1.1690289	0.2426758148804215	0.6658044051877594	0.39250612
1221	Crybg2	1.1680543	0.24306781278553397	0.6664360638392226	0.4687129
1222	Rad17	1.1679858	0.24309908869991625	0.6664360638392226	0.42839348
1223	Cln6	1.1679423	0.243115342711107	0.6664360638392226	0.4531035
1224	Dtx3	1.1674087	0.2433290291911893	0.6667176944722643	0.2753603
1225	Yap1	1.1666212	0.24370323940457334	0.6675245903753375	1.1782396
1226	Nipbl	1.1658516	0.24395781544816045	0.6679604127140594	0.21968108
1227	Slc38a6	1.1656104	0.24406124175880026	0.6681128750337736	0.5206538
1228	Fam13b	1.1647493	0.2444029210383395	0.6686730283330868	0.33797628
1229	Vsig4	1.1641138	0.24467110783852927	0.6688664745247858	0.6409401
1230	Zfp655	1.1636579	0.2448447579959549	0.6691067764422179	0.3918569
1231	Mknk1	1.1635156	0.24490245168908392	0.6691067764422179	0.46170542
1232	AU022252	1.163275	0.24500169388592793	0.6691692101042056	0.5117933
1233	Rpp40	1.1630669	0.24508836689015898	0.6692227524411483	0.664417
1234	Add3	1.1610975	0.24588561130947473	0.6707452718644814	0.21308735
1235	Col4a2	1.1607335	0.2460449570378487	0.6708145311250744	0.8806638
1236	Cyp27a1	1.1591839	0.24666347926915316	0.6717682223445628	0.555809
1237	Prr15	1.1587789	0.24690214677006636	0.6720284876758995	1.5374787
1238	Zfp273	1.1582906	0.24706182094608706	0.672250266832499	1.6831857
1239	Izumo4	1.1578547	0.24720445634597077	0.6724229689142133	0.62269235
1240	Cyp4f14	1.1577581	0.2472458691835835	0.6724229689142133	0.77461165
1241	Tm9sf4	1.1573609	0.2474082765930286	0.6724229689142133	0.37902793
1242	Ephb6	1.1572559	0.2474486910130424	0.6724229689142133	0.51424235
1243	Dgat2	1.1572549	0.24745079072556453	0.6724229689142133	0.71484137
1244	Sned1	1.1562564	0.2480429704224426	0.6736880747575226	2.6460342
1245	Rhou	1.1559429	0.2479959185024812	0.6736880747575226	1.0964797
1246	Krt10	1.1557769	0.24807164850832597	0.6736880747575226	1.1607833
1247	Fbrsl1	1.1539812	0.248788549550959	0.6751109099119876	0.34371376
1248	Hamp	1.1532143	0.24910517835171764	0.675708056959476	0.64988667
1249	Hpgd	1.1521314	0.24954917016352615	0.6762569882394239	0.6795659
1250	Lztfl1	1.1512657	0.24990264303873402	0.6766127654932623	0.4367382
1251	Wdfy4	1.1499062	0.250462746294445	0.6772899848588334	0.4197833
1252	Bik	1.1488444	0.25089941901214136	0.6782087057477122	0.5155191
1253	Tat	1.1485322	0.2510281447868667	0.678294624087162	0.3422269
1254	Aktip	1.1476048	0.2514190678784438	0.6789576294656392	0.69671345
1255	Hacd2	1.1464815	0.25190555213233673	0.6797466827111299	1.0683844
1256	Thpo	1.1445187	0.252871029392679	0.681300959823094	2.628695
1257	Garem1	1.1439358	0.25310857025392564	0.6814161854816151	2.5762112
1258	Adgrl1	1.1437852	0.25299090590134504	0.6814161854816151	0.21372359
1259	Ank	1.1431669	0.2532498768652734	0.68164586019294	0.3715658
1260	Arhgef4	1.1430613	0.25329130148658624	0.68164586019294	0.46036813
1261	Gtpbp10	1.1426845	0.25344883209898644	0.6819386572569153	0.5546486
1262	Sp2	1.1419564	0.2537505159983384	0.6823515424691512	0.37021634
1263	Tsc22d1	1.1418539	0.253797325893378	0.6823515424691512	0.76376307
1264	Mef2d	1.1412795	0.25403160867413377	0.682608694715344	0.24794029
1265	Slc13a3	1.1399261	0.25462026883427125	0.6830939925273477	1.1795512
1266	Yipf3	1.1397718	0.25465873342050777	0.6830939925273477	0.22596067
1267	Taf1b	1.1387712	0.25507694457793806	0.6836902437126345	0.32980004
1268	Mpdz	1.1380491	0.2555549551593512	0.6841852004017527	2.5532277
1269	Cpeb3	1.1360344	0.256394980536458	0.6849817406082789	2.5324922
1270	Cd1d1	1.132492	0.257703622352028	0.6871438902669766	0.48769975
1271	Miga1	1.1320183	0.25790333346705896	0.6873165584722954	0.49866274
1272	Mbtd1	1.1317955	0.2579963127103724	0.6874334348950784	0.34979585
1273	Spata2l	1.1311758	0.25826430929021754	0.6875639737648153	0.6831915
1274	DEPRECATED_ENSMUSG00000032667	1.1310344	0.2583185241390309	0.6875639737648153	0.48739058
1275	Mbtps2	1.1309813	0.258340101047263	0.6875639737648153	0.43031842
1276	Slc40a1	1.1284397	0.2594138290602925	0.6893727922274464	0.6107408
1277	B4galt3	1.1281962	0.2595123193824781	0.689503587894133	0.45964763
1278	Baz2a	1.1280111	0.2595910511092296	0.6895281988484587	0.22124319
1279	Bmf	1.1271324	0.2599637063601259	0.6901787339790555	0.67844576
1280	Spin2c	1.1265022	0.26022802202198114	0.6907331026555192	0.55008084
1281	Tdrkh	1.1263624	0.26028697554026325	0.6907331026555192	0.54380834
1282	Tbxa2r	1.1249366	0.26089043426372927	0.6914584729330734	0.42979264
1283	Shld1	1.1238217	0.2613663040630548	0.6920643441926941	0.52679175
1284	Rmdn1	1.1229281	0.2617419924571513	0.6924040533923205	0.5180081
1285	Glb1l	1.1227866	0.2618023826281018	0.69243291296497	0.75926095
1286	Atad3a	1.1225932	0.2618844626438878	0.6925191175809837	0.35923797
1287	Ccdc162	1.1221378	0.262165213873752	0.6929996227709266	1.8936597
1288	She	1.1202207	0.26289806983772435	0.6943933379940317	0.96286047
1289	Auts2	1.1198565	0.26304979261040645	0.6945507165641561	0.70097697
1290	Ptger2	1.1193833	0.26324993283169695	0.6946169285338111	0.31637248
1291	Acyp2	1.1182297	0.26374273619034966	0.6951414144477917	0.7504551
1292	Hsd17b2	1.1172036	0.2641818492061961	0.6958330129477712	0.5204427
1293	Lifr	1.1167687	0.26436587533196587	0.6961866878802279	0.44157618
1294	Otub2	1.1161509	0.2647553343934118	0.6965568996994558	1.7403324
1295	Gcgr	1.1158888	0.2647421519507507	0.6965568996994558	0.5769242
1296	Zfp943	1.1154144	0.26494808723204183	0.6968020170504028	0.55379343
1297	Adssl1	1.1150784	0.26509109408137055	0.6969416684244487	0.5269701
1298	Ramp3	1.1149379	0.26515000235431985	0.6969416684244487	0.557064
1299	Rybp	1.1136671	0.26569587189689076	0.6977595510319913	0.6509245
1300	Trbv13-3	1.1130189	0.2659723025707433	0.6980525885549478	0.22589938
1301	Cfhr2	1.1124413	0.2663889968094363	0.6985191769407556	2.4586027
1302	Zfp335	1.1118699	0.2664657342303346	0.6985615370586928	0.24697374
1303	Cacfd1	1.1095331	0.26747137787563485	0.7002795999984348	0.35479382
1304	Tespa1	1.1079718	0.26814575218819087	0.7009960127258626	0.24933836
1305	Ngef	1.107077	0.26869442952141276	0.7016439348241557	2.400387
1306	Acsbg1	1.1067201	0.2686865225630775	0.7016439348241557	0.30700096
1307	Gpatch2l	1.1059958	0.26899883039152256	0.7020277625798701	0.29125944
1308	Irak3	1.1041508	0.2698039070893723	0.7034909401544021	0.63882
1309	Tsacc	1.1018625	0.27079587516062437	0.7048953640248842	1.0342973
1310	Habp4	1.0999464	0.2716282167764059	0.7057492138078397	0.49181083
1311	Tgfbrap1	1.09859	0.2722159417084674	0.7059212944006054	0.38330424
1312	Enpp4	1.0976121	0.2726424566942195	0.7059212944006054	0.36601692
1313	Slc30a10	1.0975153	0.2727482445752982	0.7059212944006054	1.430728
1314	Rab4a	1.0965648	0.27310001641551646	0.7059212944006054	0.31644875
1315	Oxld1	1.0955986	0.27352692402916173	0.7059212944006054	0.6493163
1316	Soat1	1.0943762	0.27405793058734235	0.7059212944006054	0.3632211
1317	Ccdc57	1.0942236	0.2741336919109714	0.7059212944006054	0.799804
1318	Zfp870	1.093895	0.27427913680873944	0.7059212944006054	0.7214724
1319	Rcan1	1.0933723	0.27451459726692967	0.7059212944006054	0.97666574
1320	Amacr	1.0933094	0.2745312119805876	0.7059212944006054	0.6012092
1321	Zfp426	1.0923814	0.2749329149630773	0.7059212944006054	0.3822548
1322	Cr1l	1.0917964	0.2751901540778872	0.7059212944006054	0.37586504
1323	Dpy19l4	1.0917838	0.2751956394329019	0.7059212944006054	0.41110504
1324	Fscn1	1.0911452	0.27554885440109833	0.7059212944006054	1.8019987
1325	Adgrg3	1.0908791	0.2756470074621109	0.7059212944006054	1.239506
1326	Vasn	1.0901248	0.2760306323675864	0.7059212944006054	1.6489732
1327	Mn1	1.0889189	0.27661248567823543	0.7059212944006054	2.334309
1328	Tfpt	1.0884671	0.276655784850863	0.7059212944006054	0.32356322
1329	Tspan7	1.0882285	0.2769155138010737	0.7059212944006054	2.321478
1330	Prkaa2	1.0881615	0.27694547941395536	0.7059212944006054	2.325456
1331	Tle4	1.087494	0.2770849331326473	0.7059212944006054	0.2615915
1332	Dcp1a	1.0871366	0.27724301005016355	0.7059212944006054	0.31062862
1333	Zfp775	1.0862228	0.27764990303782155	0.7059212944006054	0.7281713
1334	Ccdc136	1.0839053	0.2786906820338751	0.7059212944006054	0.81167746
1335	Dnd1	1.0836575	0.2788132125527911	0.7059212944006054	1.2915515
1336	Dennd4c	1.083656	0.27878364540207373	0.7059212944006054	0.22596024
1337	Tlr3	1.0832449	0.27913164210404456	0.7059212944006054	2.4468558
1338	Slc25a27	1.0811424	0.2799030346616933	0.7059212944006054	0.721427
1339	Card10	1.0807847	0.2800579751404631	0.7059212944006054	0.4297738
1340	Pan2	1.0799978	0.2804080198929853	0.7059212944006054	0.29275686
1341	Apobr	1.079901	0.28045418252224846	0.7059212944006054	0.41377795
1342	Aga	1.0797234	0.28053015081759625	0.7059212944006054	0.42052767
1343	Tead3	1.0794569	0.2808017440451152	0.7059212944006054	2.306313
1344	Zbtb10	1.0791366	0.280791382805112	0.7059212944006054	0.48332396
1345	Slfn1	1.0788686	0.28091268326689417	0.7059212944006054	0.33325723
1346	Ddx10	1.0783024	0.2811634988703279	0.7059212944006054	0.240986
1347	Zfp266	1.0771885	0.28166007035914004	0.7059212944006054	0.32476163
1348	Zscan20	1.0765954	0.28192690191303776	0.7059212944006054	0.52795666
1349	BC005561	1.0758028	0.2822795276649961	0.7059212944006054	0.5164933
1350	Nostrin	1.0746286	0.2828551682013301	0.7059212944006054	1.4441066
1351	Rnf6	1.0745063	0.2828592656480849	0.7059212944006054	0.23004952
1352	Lamb1	1.0714821	0.28436279656084623	0.7059212944006054	2.2548037
1353	Myo19	1.0700644	0.28485936438628867	0.7059212944006054	0.6230082
1354	Serpina1d	1.0699109	0.28492263604620227	0.7059212944006054	0.30082354
1355	Snrk	1.0694859	0.2851132365414763	0.7059212944006054	0.26419613
1356	Dph7	1.0692436	0.2852225901969031	0.7059212944006054	0.40119898
1357	Hibch	1.068001	0.28578753129976636	0.7059212944006054	0.43172196
1358	Mapk1ip1	1.067033	0.2862186704969857	0.7059212944006054	0.39870527
1359	Cela1	1.065809	0.28678747726805	0.7059212944006054	0.9988721
1360	Prr3	1.0654619	0.2869298516966032	0.7059212944006054	0.541437
1361	Rprd2	1.0651649	0.28706320651831396	0.7059212944006054	0.2132963
1362	Vps26a	1.0650655	0.2871075730850708	0.7059212944006054	0.24468626
1363	Dlc1	1.0646709	0.2873183216926983	0.7059212944006054	0.9011717
1364	Igip	1.0640771	0.28755544103264463	0.7059212944006054	0.32202986
1365	Neil1	1.0635058	0.28781492278776816	0.7059212944006054	0.4337833
1366	Zbtb7b	1.0632689	0.2879209977009254	0.7059212944006054	0.32176334
1367	Zbtb21	1.0623896	0.28832268078723067	0.7059212944006054	0.53379756
1368	Ugt3a2	1.0622287	0.2883946206536664	0.7059212944006054	0.6916246
1369	Vkorc1	1.0612314	0.2888466776007701	0.7059212944006054	0.24088931
1370	Chdh	1.0597087	0.2895371959206179	0.7059212944006054	0.398328
1371	Psme4	1.0589613	0.2898772951172513	0.7059212944006054	0.27750045
1372	Pheta2	1.0583593	0.29015471730141323	0.7059212944006054	0.48564425
1373	Maml2	1.0567162	0.29090072712139853	0.7059212944006054	0.46755752
1374	Tcf7l2	1.0563147	0.29122505684432876	0.7059212944006054	2.2028499
1375	Maip1	1.055829	0.2913057653555736	0.7059212944006054	0.5399582
1376	Ttc5	1.0543302	0.2919907940678397	0.7059212944006054	0.59740615
1377	Evi2	1.0537168	0.2922712932197105	0.7059212944006054	0.32665905
1378	Cald1	1.0516363	0.29322494232556723	0.7059212944006054	0.3985093
1379	Pex11a	1.0513078	0.2933777867781726	0.7059212944006054	0.83404666
1380	C8g	1.0483938	0.2947173319617813	0.7059212944006054	0.38445505
1381	Fcna	1.0481383	0.2948385984454617	0.7059212944006054	0.6297269
1382	Kmt5b	1.0469776	0.29536873534242075	0.7059212944006054	0.24133566
1383	Tspyl2	1.0459974	0.29582095779187406	0.7059212944006054	0.4080018
1384	Ambra1	1.0455931	0.2960068937522012	0.7059212944006054	0.26114017
1385	Slc26a1	1.0454469	0.29607323612523484	0.7059212944006054	0.56314623
1386	Insc	1.0451436	0.29636616276101313	0.7059212944006054	2.312381
1387	Fstl1	1.0436661	0.29703240353002264	0.7059212944006054	2.1597679
1388	Dido1	1.0416453	0.29783303306192455	0.7059212944006054	0.2000368
1389	Dmgdh	1.0415674	0.2978684663927822	0.7059212944006054	0.4183689
1390	Hook3	1.0394543	0.298848890700433	0.7059212944006054	0.25057724
1391	Usp7	1.0394292	0.298861108409214	0.7059212944006054	0.18001881
1392	Uhrf1bp1l	1.039102	0.299013749309546	0.7059212944006054	0.24613245
1393	Dennd1c	1.0359633	0.3004754631918544	0.7059212944006054	0.16744867
1394	Tmem189	1.0356631	0.30061413401480785	0.7059212944006054	0.20878297
1395	Pcnx	1.0353467	0.3007614413920799	0.7059212944006054	0.37564814
1396	Zmym4	1.0351366	0.3008602667549237	0.7059212944006054	0.46384344
1397	Cldn2	1.0350103	0.3009248417928253	0.7059212944006054	1.2792461
1398	Ube2o	1.034837	0.3010006640362289	0.7059212944006054	0.55110574
1399	Atg2b	1.034522	0.30114638793131737	0.7059212944006054	0.29090133
1400	Nrn1	1.034312	0.30124459529226005	0.7059212944006054	0.39799058
1401	Ubxn7	1.0333745	0.30168266604716554	0.7059212944006054	0.22062841
1402	Fem1c	1.0333577	0.30169137895456183	0.7059212944006054	0.45063818
1403	Efcab2	1.0331435	0.3017939339334465	0.7059212944006054	0.8757121
1404	Clk1	1.0328244	0.3019419475861482	0.7059212944006054	0.14271535
1405	Man2b1	1.0324658	0.3021082979394888	0.7059212944006054	0.19804394
1406	Acot13	1.0322831	0.30219322459957615	0.7059212944006054	0.32452783
1407	Pde3b	1.0320703	0.3022936020975645	0.7059212944006054	0.12908123
1408	Hivep2	1.0319003	0.302373377322315	0.7059212944006054	0.24815659
1409	Napa	1.0318487	0.302397264760017	0.7059212944006054	0.22540523
1410	Wdr20	1.0313401	0.3026351438561731	0.7059212944006054	0.31261954
1411	Cmah	1.0304046	0.30307455817744383	0.7059212944006054	0.27630094
1412	Tigit	1.0298696	0.3033388035079711	0.7059212944006054	1.0698855
1413	Klhl18	1.0297142	0.3033977058743303	0.7059212944006054	0.4618197
1414	Wdr83	1.0294334	0.3035292782294663	0.7059212944006054	0.40634418
1415	Gfer	1.0293264	0.30357933470018117	0.7059212944006054	0.27597153
1416	Slc41a1	1.0290202	0.3037239108593778	0.7059212944006054	0.39924046
1417	Pcsk7	1.0287969	0.30382815531224405	0.7059212944006054	0.36797747
1418	mt-Nd5	1.0284383	0.3040006173950705	0.7059212944006054	0.06028052
1419	Trbv14	1.0223032	0.306892453806794	0.7059212944006054	1.1162405
1420	Nipal3	1.0221266	0.3069730424917545	0.7059212944006054	0.26886752
1421	Pacsin3	1.021134	0.30744196517261824	0.7059212944006054	0.8410717
1422	Xiap	1.0208538	0.30757497498100056	0.7059212944006054	0.46746537
1423	Zfp467	1.0206573	0.307667703998456	0.7059212944006054	0.40136847
1424	Zfp109	1.020592	0.3077055983711497	0.7059212944006054	0.85247815
1425	Gpam	1.020167	0.30790091469937664	0.7059212944006054	0.41421357
1426	Prdm2	1.0193386	0.3082935437308944	0.7059212944006054	0.27047664
1427	Akap17b	1.0182636	0.3088051595975245	0.7059212944006054	0.7276563
1428	Tcta	1.0170624	0.30937527807824355	0.7059212944006054	0.48614606
1429	Afm	1.0136209	0.31101287541550693	0.7059212944006054	0.4949763
1430	Adamts6	1.0133303	0.31115153528869594	0.7059212944006054	0.39523306
1431	Ears2	1.0117092	0.3119263008092649	0.7059212944006054	0.49773368
1432	Zfp318	1.0114304	0.31205912950511905	0.7059212944006054	0.4603611
1433	Jmjd4	1.0113912	0.31207787848354046	0.7059212944006054	0.4360276
1434	Acsm5	1.0104089	0.3125531688817173	0.7059212944006054	0.8680694
1435	Exoc6b	1.0101726	0.3126613257972751	0.7059212944006054	0.3292429
1436	Gnaq	1.0099534	0.31276595741782814	0.7059212944006054	0.6118863
1437	Pus3	1.0097938	0.3128425234032249	0.7059212944006054	0.39796913
1438	Fbp1	1.0091059	0.31317438226548644	0.7059212944006054	0.23258804
1439	Pcm1	1.0088669	0.313286698039483	0.7059212944006054	0.1893729
1440	Qpct	1.0086834	0.3133746309422786	0.7059212944006054	0.32670808
1441	Bcl2l12	1.0069436	0.3142095383371932	0.7059212944006054	0.29791263
1442	Ube2h	1.0069333	0.31421512432188375	0.7059212944006054	0.19651967
1443	Cnnm4	1.0066022	0.31437487275123727	0.7059212944006054	0.5059459
1444	Hexdc	1.0065771	0.31438556620078323	0.7059212944006054	0.57478714
1445	Ptcd1	1.0043505	0.31545879901217255	0.7059212944006054	0.41654402
1446	Ercc6	1.0042142	0.31552228899275514	0.7059212944006054	0.3225614
1447	L1cam	1.0033834	0.315923653904698	0.7059212944006054	0.42130372
1448	Vegfa	1.0027641	0.3162395376183386	0.7059212944006054	1.2190202
1449	Fastkd2	1.0023257	0.3164335666466228	0.7059212944006054	0.43071806
1450	Golim4	1.0006303	0.31725253832688866	0.7059212944006054	0.27080652
1451	Slc4a4	1.0004934	0.3173277528728988	0.7059212944006054	0.8793449
1452	Il34	1.0	0.31776088150437326	0.7059212944006054	21.340395
1453	Efnb2	1.0	0.31776088150437326	0.7059212944006054	21.340395
1454	Zfp324	1.0	0.31776088198587743	0.7059212944006054	21.883417
1455	Hsd3b2	1.0	0.31776088270069947	0.7059212944006054	21.906246
1456	Ppargc1a	1.0	0.31776088270069947	0.7059212944006054	21.906246
1457	Ddit4l	1.0	0.31776088270069947	0.7059212944006054	21.906246
1458	Mrgprf	1.0	0.31776088270069947	0.7059212944006054	21.906246
1459	Tmem184a	1.0	0.31776088270069947	0.7059212944006054	21.906246
1460	Rasd1	1.0	0.3177608844796666	0.7059212944006054	21.529364
1461	Zfr2	1.0	0.31776088464226454	0.7059212944006054	22.010714
1462	Notch3	1.0	0.31776088464226454	0.7059212944006054	22.010714
1463	Hoxa4	1.0	0.31776088464226454	0.7059212944006054	22.010714
1464	Ndrg4	1.0	0.31776088464226454	0.7059212944006054	22.010714
1465	Hdc	1.0	0.31776088488582543	0.7059212944006054	22.04356
1466	Ms4a1	1.0	0.31776088557099436	0.7059212944006054	21.86992
1467	Xlr3a	1.0	0.31776088557099436	0.7059212944006054	21.86992
1468	Pcolce2	1.0	0.3177608858727456	0.7059212944006054	22.02975
1469	Pik3r3	1.0	0.31776088597426244	0.7059212944006054	21.982016
1470	Coro6	1.0	0.31776088597426244	0.7059212944006054	21.982016
1471	Bbs1	1.0	0.31776088659912355	0.7059212944006054	21.617666
1472	Pcdhga10	1.0	0.31776088663248186	0.7059212944006054	21.990664
1473	Teddm1b	1.0	0.31776088679515935	0.7059212944006054	21.931498
1474	Tcp11	1.0	0.31776088698881344	0.7059212944006054	21.625982
1475	Zpbp2	1.0	0.3177608871798901	0.7059212944006054	21.657648
1476	Axdnd1	1.0	0.3177608872673187	0.7059212944006054	21.664309
1477	Thbs2	1.0	0.3177608873644341	0.7059212944006054	21.966394
1478	Pgm5	1.0	0.3177608873644341	0.7059212944006054	21.966394
1479	Ntf3	1.0	0.3177608874247888	0.7059212944006054	21.57193
1480	Ntn3	1.0	0.3177608880167662	0.7059212944006054	21.47157
1481	Pcdh18	1.0	0.3177608883564031	0.7059212944006054	21.282078
1482	Zkscan4	1.0	0.3177608883564031	0.7059212944006054	21.282078
1483	Slfn4	1.0	0.3177608883564031	0.7059212944006054	21.282078
1484	Slc24a3	1.0	0.3177608885241116	0.7059212944006054	22.288246
1485	Papln	1.0	0.3177608885241116	0.7059212944006054	22.288246
1486	Gnai1	1.0	0.317760888911274	0.7059212944006054	21.621815
1487	Fam131a	1.0	0.317760888911274	0.7059212944006054	21.621815
1488	Micall2	1.0	0.317760888911274	0.7059212944006054	21.621815
1489	Rec8	1.0	0.3177608890027905	0.7059212944006054	21.291817
1490	Tes3-ps	1.0	0.3177608891667051	0.7059212944006054	22.092522
1491	Lhfpl1	1.0	0.31776088926785157	0.7059212944006054	20.921698
1492	Catsperd	1.0	0.31776088929983737	0.7059212944006054	22.261415
1493	Rerg	1.0	0.31776088931314217	0.7059212944006054	21.951982
1494	Tnxb	1.0	0.31776088931314217	0.7059212944006054	21.951982
1495	Ednra	1.0	0.31776088931314217	0.7059212944006054	21.951982
1496	Bend6	1.0	0.31776088958908827	0.7059212944006054	22.192856
1497	Kitl	1.0	0.3177608898207607	0.7059212944006054	21.817928
1498	Iglc2	1.0	0.3177608900338749	0.7059212944006054	21.846388
1499	Iglc1	1.0	0.3177608901804125	0.7059212944006054	22.130823
1500	Ighg3	1.0	0.3177608901804125	0.7059212944006054	22.130823
1501	Tgm4	1.0	0.3177608902711922	0.7059212944006054	21.698671
1502	Plce1	1.0	0.3177608903450195	0.7059212944006054	22.004301
1503	Arhgef25	1.0	0.3177608904340733	0.7059212944006054	21.729666
1504	Pcdhgc5	1.0	0.3177608904340733	0.7059212944006054	21.729666
1505	Mlph	1.0	0.3177608904744335	0.7059212944006054	21.397135
1506	Mapt	1.0	0.3177608904744335	0.7059212944006054	21.397135
1507	Fam124a	1.0	0.3177608904744335	0.7059212944006054	21.397135
1508	Cyp26b1	1.0	0.3177608904744335	0.7059212944006054	21.397135
1509	Caln1	1.0	0.3177608904896509	0.7059212944006054	21.370518
1510	Plac9a	1.0	0.3177608904896509	0.7059212944006054	21.370518
1511	Pilrb2	1.0	0.3177608904896509	0.7059212944006054	21.370518
1512	Tmcc3	1.0	0.3177608904896509	0.7059212944006054	21.370518
1513	Samd5	1.0	0.317760890496779	0.7059212944006054	21.305883
1514	Adgrf1	1.0	0.317760890496779	0.7059212944006054	21.305883
1515	Thsd4	1.0	0.317760890496779	0.7059212944006054	21.305883
1516	Maff	1.0	0.317760890496779	0.7059212944006054	21.305883
1517	Ntm	1.0	0.317760890496779	0.7059212944006054	21.305883
1518	Evc2	1.0	0.317760890496779	0.7059212944006054	21.305883
1519	Prex2	1.0	0.317760890496779	0.7059212944006054	21.305883
1520	Sult2a7	1.0	0.317760890496779	0.7059212944006054	21.305883
1521	Cort	1.0	0.31776089055111595	0.7059212944006054	22.06553
1522	Gimd1	1.0	0.31776089062864343	0.7059212944006054	21.425224
1523	Pla1a	1.0	0.31776089062864343	0.7059212944006054	21.425224
1524	Lipg	1.0	0.31776089062864343	0.7059212944006054	21.425224
1525	Ms4a7	1.0	0.3177608906305991	0.7059212944006054	21.963118
1526	Ptpro	1.0	0.3177608906305991	0.7059212944006054	21.963118
1527	Mmp23	1.0	0.3177608906557854	0.7059212944006054	21.947845
1528	Capn6	1.0	0.3177608909661054	0.7059212944006054	21.680145
1529	Cdr2l	1.0	0.3177608909661054	0.7059212944006054	21.680145
1530	Amot	1.0	0.3177608909661054	0.7059212944006054	21.680145
1531	Lman1l	1.0	0.3177608910884493	0.7059212944006054	21.780455
1532	Ngb	1.0	0.31776089146222514	0.7059212944006054	22.171795
1533	Klrb1a	1.0	0.31776089152866827	0.7059212944006054	22.214548
1534	Ccnjl	1.0	0.31776089157941206	0.7059212944006054	21.985847
1535	Galnt18	1.0	0.3177608917794309	0.7059212944006054	22.302803
1536	Ehbp1	1.0	0.31776089191434376	0.7059212944006054	21.596247
1537	Pde1a	1.0	0.31776089191434376	0.7059212944006054	21.596247
1538	Calml4	1.0	0.31776089191434376	0.7059212944006054	21.596247
1539	Cd300ld5	1.0	0.31776089191434376	0.7059212944006054	21.596247
1540	Zfyve28	1.0	0.31776089212308556	0.7059212944006054	22.0122
1541	Fcmr	1.0	0.31776089212308556	0.7059212944006054	22.0122
1542	Nrep	1.0	0.31776089224784976	0.7059212944006054	21.711227
1543	Lamc3	1.0	0.3177608923177279	0.7059212944006054	21.75729
1544	Enah	1.0	0.3177608923177279	0.7059212944006054	21.75729
1545	Cldn5	1.0	0.31776089261038537	0.7059212944006054	21.793797
1546	Prickle1	1.0	0.31776089275501646	0.7059212944006054	22.205538
1547	Arvcf	1.0	0.31776089295748433	0.7059212944006054	21.417608
1548	Col15a1	1.0	0.3177608929584048	0.7059212944006054	21.598429
1549	Clec2h	1.0	0.3177608929584048	0.7059212944006054	21.598429
1550	Arhgap23	1.0	0.3177608929584048	0.7059212944006054	21.598429
1551	Lrriq3	1.0	0.3177608929584048	0.7059212944006054	21.598429
1552	Cyp3a59	1.0	0.3177608929584048	0.7059212944006054	21.598429
1553	Dact2	1.0	0.3177608929584048	0.7059212944006054	21.598429
1554	Morc4	1.0	0.3177608929584048	0.7059212944006054	21.598429
1555	Syt3	1.0	0.31776089312165806	0.7059212944006054	22.076754
1556	Pcdhgb4	1.0	0.31776089312165806	0.7059212944006054	22.076754
1557	Rnf225	1.0	0.31776089321922785	0.7059212944006054	21.748842
1558	Cst6	1.0	0.31776089321922785	0.7059212944006054	21.748842
1559	Lrfn4	1.0	0.31776089321922785	0.7059212944006054	21.748842
1560	Igsf9	1.0	0.31776089321922785	0.7059212944006054	21.748842
1561	Glt8d2	1.0	0.31776089323493106	0.7059212944006054	21.80734
1562	Fam184a	1.0	0.31776089324184714	0.7059212944006054	22.33213
1563	Ltk	1.0	0.31776089324184714	0.7059212944006054	22.33213
1564	BC028528	1.0	0.3177608932649324	0.7059212944006054	20.928322
1565	Zfp469	1.0	0.3177608932649324	0.7059212944006054	20.928322
1566	Nipa1	1.0	0.31776089354832326	0.7059212944006054	22.08814
1567	Hdac9	1.0	0.31776089369790217	0.7059212944006054	22.019674
1568	Igf2	1.0	0.31776089369790217	0.7059212944006054	22.019674
1569	Nrxn2	1.0	0.31776089369790217	0.7059212944006054	22.019674
1570	Col6a2	1.0	0.31776089407868113	0.7059212944006054	21.978678
1571	Mmp2	1.0	0.31776089407868113	0.7059212944006054	21.978678
1572	Cx3cl1	1.0	0.31776089425835885	0.7059212944006054	21.974878
1573	Apbb2	1.0	0.3177608944929979	0.7059212944006054	22.130247
1574	Ptger3	1.0	0.3177608945746612	0.7059212944006054	21.725023
1575	Nlrp3	1.0	0.31776089461638746	0.7059212944006054	21.593445
1576	Mamld1	1.0	0.31776089461638746	0.7059212944006054	21.593445
1577	Gpr135	1.0	0.31776089461638746	0.7059212944006054	21.593445
1578	Efcc1	1.0	0.31776089461638746	0.7059212944006054	21.593445
1579	Kif26a	1.0	0.3177608950713186	0.7059212944006054	21.304468
1580	Fam170b	1.0	0.3177608950713186	0.7059212944006054	21.304468
1581	Pih1d2	1.0	0.3177608950713186	0.7059212944006054	21.304468
1582	Ccdc189	1.0	0.3177608950713186	0.7059212944006054	21.304468
1583	Scn5a	1.0	0.3177608951179111	0.7059212944006054	21.286242
1584	Tlr4	1.0	0.3177608951179111	0.7059212944006054	21.286242
1585	Zfp334	1.0	0.3177608952693394	0.7059212944006054	22.228945
1586	Cd276	1.0	0.3177608957828301	0.7059212944006054	20.833485
1587	Adamts3	1.0	0.3177608957828301	0.7059212944006054	20.833485
1588	Epm2a	1.0	0.3177608957828301	0.7059212944006054	20.833485
1589	Tmem44	1.0	0.3177608959733729	0.7059212944006054	21.668327
1590	Mcam	1.0	0.3177608959733729	0.7059212944006054	21.668327
1591	Wnt2	1.0	0.3177608959733729	0.7059212944006054	21.668327
1592	Cyyr1	1.0	0.3177608959733729	0.7059212944006054	21.668327
1593	Timp3	1.0	0.3177608959733729	0.7059212944006054	21.668327
1594	Atp1b2	1.0	0.3177608961662935	0.7059212944006054	22.087593
1595	Armcx6	1.0	0.3177608965686824	0.7059212944006054	20.755283
1596	Sulf1	1.0	0.3177608965686824	0.7059212944006054	20.755283
1597	Rab39	1.0	0.3177608965686824	0.7059212944006054	20.755283
1598	Slc22a28	1.0	0.31776089681686387	0.7059212944006054	22.03229
1599	Cux2	1.0	0.31776089686593434	0.7059212944006054	22.054993
1600	Adarb1	1.0	0.3177608971664146	0.7059212944006054	21.565866
1601	Fhad1	1.0	0.3177608975891173	0.7059212944006054	21.252909
1602	Mcpt8	1.0	0.3177608975891173	0.7059212944006054	21.252909
1603	Zfhx3	1.0	0.3177608975891173	0.7059212944006054	21.252909
1604	Krt80	1.0	0.3177608975891173	0.7059212944006054	21.252909
1605	Hao2	1.0	0.31776089769755067	0.7059212944006054	21.80656
1606	C7	1.0	0.31776089769755067	0.7059212944006054	21.80656
1607	Catsper3	1.0	0.3177608980991614	0.7059212944006054	21.265575
1608	Gata6	1.0	0.3177608983314533	0.7059212944006054	22.111996
1609	H2al1m	1.0	0.3177608983631287	0.7059212944006054	22.048737
1610	Dnaic1	1.0	0.3177608985976001	0.7059212944006054	22.005285
1611	Dennd2c	1.0	0.3177608986700409	0.7059212944006054	21.549381
1612	Wfdc15b	1.0	0.31776089917668293	0.7059212944006054	20.67832
1613	Rims4	1.0	0.31776089917668293	0.7059212944006054	20.67832
1614	Cabp4	1.0	0.31776089917668293	0.7059212944006054	20.67832
1615	Fcer1a	1.0	0.3177608991850466	0.7059212944006054	22.037905
1616	Eml1	1.0	0.3177608992714489	0.7059212944006054	21.93105
1617	Clec4n	1.0	0.3177608993883368	0.7059212944006054	22.13954
1618	Tmem98	1.0	0.3177608995635884	0.7059212944006054	21.604067
1619	Mgat3	1.0	0.3177608995635884	0.7059212944006054	21.604067
1620	Ppp4r4	1.0	0.3177608995635884	0.7059212944006054	21.604067
1621	Podxl	1.0	0.3177608995635884	0.7059212944006054	21.604067
1622	Tnc	1.0	0.3177609001330687	0.7059212944006054	21.317505
1623	Eno2	1.0	0.3177609001330687	0.7059212944006054	21.317505
1624	Mycl	1.0	0.3177609001330687	0.7059212944006054	21.317505
1625	Apol7c	1.0	0.3177609001330687	0.7059212944006054	21.317505
1626	Synpo2	1.0	0.3177609001330687	0.7059212944006054	21.317505
1627	Bcl2l14	1.0	0.3177609001330687	0.7059212944006054	21.317505
1628	Cacnb3	1.0	0.3177609001330687	0.7059212944006054	21.317505
1629	Sh2d5	1.0	0.3177609001330687	0.7059212944006054	21.317505
1630	Dnaaf3	1.0	0.3177609001330687	0.7059212944006054	21.317505
1631	Nudt17	1.0	0.3177609001330687	0.7059212944006054	21.317505
1632	Tmem119	1.0	0.3177609001330687	0.7059212944006054	21.317505
1633	Pcdhgb1	1.0	0.317760900330755	0.7059212944006054	21.990181
1634	Bmp4	1.0	0.317760900330755	0.7059212944006054	21.990181
1635	Clca3a1	1.0	0.317760900330755	0.7059212944006054	21.990181
1636	Igsf23	1.0	0.317760900330755	0.7059212944006054	21.990181
1637	Trhde	1.0	0.3177609009209575	0.7059212944006054	22.097483
1638	Epha3	1.0	0.31776090133474666	0.7059212944006054	21.772917
1639	Cdc42ep2	1.0	0.31776090133474666	0.7059212944006054	21.772917
1640	Vegfd	1.0	0.31776090133474666	0.7059212944006054	21.772917
1641	Fbln1	1.0	0.31776090133474666	0.7059212944006054	21.772917
1642	Tbx2	1.0	0.31776090133474666	0.7059212944006054	21.772917
1643	Nr1h5	1.0	0.31776090146631686	0.7059212944006054	21.787674
1644	Acbd7	1.0	0.31776090146631686	0.7059212944006054	21.787674
1645	Grin2d	1.0	0.31776090146631686	0.7059212944006054	21.787674
1646	Cdk14	1.0	0.3177609015091343	0.7059212944006054	22.246346
1647	Barx1	1.0	0.317760901890821	0.7059212944006054	21.450027
1648	Hnmt	1.0	0.317760901890821	0.7059212944006054	21.450027
1649	Cavin3	1.0	0.317760901890821	0.7059212944006054	21.450027
1650	Gpc2	1.0	0.31776090207837776	0.7059212944006054	21.950602
1651	Heph	1.0	0.3177609022552687	0.7059212944006054	21.428923
1652	Zfp608	1.0	0.3177609028214777	0.7059212944006054	21.833448
1653	Sparcl1	1.0	0.3177609028214777	0.7059212944006054	21.833448
1654	Avpr1a	1.0	0.317760903006485	0.7059212944006054	21.169483
1655	L3mbtl1	1.0	0.31776090301072807	0.7059212944006054	21.926565
1656	Zfyve9	1.0	0.31776090323221945	0.7059212944006054	21.739386
1657	Timp1	1.0	0.31776090323221945	0.7059212944006054	21.739386
1658	Bicd1	1.0	0.31776090323221945	0.7059212944006054	21.739386
1659	Aldh3b3	1.0	0.3177609034064684	0.7059212944006054	20.58732
1660	Tead1	1.0	0.3177609034064684	0.7059212944006054	20.58732
1661	Cyp46a1	1.0	0.3177609034064684	0.7059212944006054	20.58732
1662	Adgrl2	1.0	0.3177609034064684	0.7059212944006054	20.58732
1663	Ccdc9b	1.0	0.3177609034064684	0.7059212944006054	20.58732
1664	Pcdhga8	1.0	0.31776090342380453	0.7059212944006054	22.188469
1665	Olfr531	1.0	0.3177609034780459	0.7059212944006054	21.891531
1666	Tom1l1	1.0	0.3177609034780459	0.7059212944006054	21.891531
1667	Xlr3c	1.0	0.31776090355677694	0.7059212944006054	21.964989
1668	Cacna1a	1.0	0.31776090355677694	0.7059212944006054	21.964989
1669	Plagl1	1.0	0.3177609038360543	0.7059212944006054	22.050295
1670	A4galt	1.0	0.3177609038360543	0.7059212944006054	22.050295
1671	Cacna2d1	1.0	0.3177609038360543	0.7059212944006054	22.050295
1672	Zfp618	1.0	0.3177609038360543	0.7059212944006054	22.050295
1673	Nsg1	1.0	0.3177609038360543	0.7059212944006054	22.050295
1674	Hecw2	1.0	0.31776090398046203	0.7059212944006054	20.880888
1675	Chst7	1.0	0.31776090425093334	0.7059212944006054	21.529655
1676	Ptk7	1.0	0.31776090425093334	0.7059212944006054	21.529655
1677	Fam131c	1.0	0.3177609043417155	0.7059212944006054	20.954489
1678	Exoc3l	1.0	0.31776090441013044	0.7059212944006054	20.93156
1679	Ppl	1.0	0.3177609046681646	0.7059212944006054	22.07032
1680	Actl10	1.0	0.3177609053390293	0.7059212944006054	21.923887
1681	Lynx1	1.0	0.3177609053738611	0.7059212944006054	21.958925
1682	Vangl2	1.0	0.3177609053841117	0.7059212944006054	22.007254
1683	Art3	1.0	0.3177609053841117	0.7059212944006054	22.007254
1684	Cd33	1.0	0.3177609053841117	0.7059212944006054	22.007254
1685	Cdc42ep5	1.0	0.3177609053841117	0.7059212944006054	22.007254
1686	Triqk	1.0	0.3177609053841117	0.7059212944006054	22.007254
1687	Cd209b	1.0	0.31776090650251876	0.7059212944006054	21.502327
1688	Chic1	0.9996832	0.31772116437978165	0.7059212944006054	0.8294818
1689	Ppp1r3f	0.99960536	0.31775183068845203	0.7059212944006054	0.80866814
1690	Dock6	0.99944246	0.31782783334485226	0.7059212944006054	0.64271396
1691	Avpi1	0.99918425	0.3179546399272941	0.7059268968971211	0.6185643
1692	Zmynd11	0.9983812	0.31834128325872313	0.7062376775976709	0.14538227
1693	Galns	0.9982113	0.31842235513140826	0.7062376775976709	0.3010742
1694	Ergic3	0.99752516	0.31875493569459284	0.7065554818322963	0.23662706
1695	Jam3	0.9975033	0.31888354702204663	0.7065554818322963	2.0129468
1696	Zfp770	0.9972423	0.3188923476802597	0.7065554818322963	0.40337524
1697	Lck	0.9970887	0.3189757784961205	0.7065554818322963	0.07969526
1698	Rhoj	0.9969843	0.31913559307964007	0.7066429572083043	2.0150158
1699	Etnk2	0.99506134	0.31995271221381666	0.7077803121593661	0.5169555
1700	Katnal1	0.99465364	0.32016179357136	0.7079490198160735	1.1994866
1701	Ublcp1	0.99434483	0.32031432442484287	0.7080206374982232	0.7314483
1702	Steap3	0.99401385	0.3204925356812887	0.708190832831826	1.0965763
1703	Ttll5	0.99299484	0.32095662162573124	0.7085044149556521	0.34336442
1704	Arih2	0.9925116	0.3211929028988624	0.7085044149556521	0.23885602
1705	Zbtb8a	0.9919492	0.32146678968507963	0.7087767850721607	0.38397402
1706	Plppr2	0.99032086	0.3222664813671525	0.7098099344988434	1.1059816
1707	Map2k2	0.9902154	0.3223130697473414	0.7098099344988434	0.15645668
1708	Zfp143	0.9897544	0.3225380521026653	0.7100200568074089	0.34697676
1709	Gas2l1	0.989587	0.32262525049276713	0.7101003075488806	0.6871834
1710	Rhbdf2	0.9892531	0.3227825124239947	0.7103347191164305	0.39964834
1711	Mfsd14a	0.9882576	0.3232694532645941	0.7112944542428821	0.3284247
1712	Dcun1d4	0.98749954	0.3236408757305046	0.711887836367916	0.5264022
1713	H13	0.98694336	0.3239130667814967	0.7122554534182107	0.17462078
1714	Saraf	0.98651886	0.3241235655164266	0.7122554534182107	0.100360565
1715	Fzd7	0.9858212	0.3244862998721876	0.7126273195874754	1.4897287
1716	Ash1l	0.98510915	0.32481339119855024	0.7130099759109823	0.20536889
1717	Rab30	0.9835342	0.32569740933402036	0.7142782551669458	1.9599872
1718	Arid5b	0.98202103	0.32633132028731426	0.7147360223388001	0.3418847
1719	Gpr132	0.98183197	0.32642586285853326	0.7147360223388001	0.16035798
1720	Tmem29	0.9804193	0.32712202267094836	0.7149376206867486	0.34339628
1721	Dnajc22	0.97995675	0.3273483497130949	0.7153205505754294	0.58685124
1722	Clec2i	0.97941846	0.327614722119706	0.7157908542300024	0.30920964
1723	Ces1e	0.97915727	0.3277768599717089	0.7160333091545573	1.3264862
1724	Tnfsf14	0.97874904	0.3279467607674079	0.7160763755614036	0.20536242
1725	Hk2	0.9787433	0.32795008510597656	0.7160763755614036	0.42999014
1726	Trub1	0.97838444	0.32812534287549544	0.716347277410247	0.3357852
1727	Pah	0.97718984	0.3287174150073934	0.7171693523669598	0.31810465
1728	Usp45	0.9768656	0.32887716972801273	0.7171693523669598	0.4269861
1729	Mlxip	0.97444206	0.3300775210640159	0.7185912927457745	0.1869089
1730	Zfp157	0.9739649	0.33031378425748237	0.7189937932647703	0.38459557
1731	Dyrk3	0.9736377	0.3305001497372311	0.7191757262358593	1.0762571
1732	Gpt2	0.9732417	0.33067284896068794	0.7191836899346455	0.43166503
1733	Inhbe	0.9732169	0.3307056016611224	0.7191836899346455	1.2714161
1734	Tex2	0.97198886	0.3312950057645111	0.7196743729693524	0.19022198
1735	Zbtb6	0.97172916	0.3314245252990279	0.7198439868127574	0.40212685
1736	Tmem56	0.9709459	0.3318138507385129	0.720265601294708	0.500071
1737	Tmem26	0.9705319	0.33212850951917305	0.7205067774887459	1.9382548
1738	Ercc4	0.9698807	0.3323453996738297	0.7205067774887459	0.40351063
1739	Zfp429	0.96972585	0.33252572161614913	0.7205067774887459	1.9085717
1740	Cd36	0.9694744	0.332554241261375	0.7205067774887459	0.59842545
1741	BC029722	0.96942127	0.3325736921811274	0.7205067774887459	0.3915042
1742	Rora	0.969331	0.3326189596409699	0.7205067774887459	0.24894364
1743	Apba3	0.9691518	0.3327079316944602	0.7205067774887459	0.43007383
1744	Btbd2	0.96893466	0.3328169649699372	0.7205272233291294	0.35348967
1745	Fam234a	0.9689258	0.3328203495497708	0.7205272233291294	0.4791391
1746	C9orf72	0.96780586	0.3333924883061199	0.7213194930976873	1.161828
1747	Nfkbia	0.96752036	0.33352228932663397	0.7214127497679176	0.1812484
1748	Mef2a	0.96748686	0.3335386945118213	0.7214127497679176	0.24335125
1749	Pigm	0.96713644	0.33371346932594803	0.721598686518423	0.25655016
1750	Rbm6	0.96710825	0.333727790420697	0.721598686518423	0.1748906
1751	Pde4d	0.966892	0.3338364233508947	0.7217220621616592	0.33730677
1752	Coq4	0.96654356	0.33401022726697016	0.7217597529302392	0.5733097
1753	Dab2	0.96504104	0.33477004786197084	0.7227945235175434	1.1364388
1754	Cyp2c23	0.9633258	0.3356208402447436	0.72412550699737	0.50977045
1755	Pram1	0.9627115	0.33603211111905096	0.7246776642009554	1.8985858
1756	Pdgfb	0.9617486	0.3364121999480677	0.7251620958215126	0.3689887
1757	C2cd2	0.96164185	0.3364663496192155	0.7251644187938551	0.4850166
1758	Clip2	0.9615409	0.33651691693920927	0.7251644187938551	0.35516497
1759	Gpr52	0.9611076	0.33673428251872073	0.7255211007801352	0.29049557
1760	Sbf2	0.960795	0.3368915523994511	0.7256365067381744	0.6868332
1761	Trbv29	0.96043587	0.3370719314309202	0.7258016015455142	0.2709229
1762	Vps37a	0.9592254	0.3376815444843918	0.7265508694127369	0.2924853
1763	Tmem8	0.9585702	0.3380109501327583	0.7269287284705424	0.3692675
1764	Cd5l	0.9581411	0.33822699390168265	0.7271698498479254	0.31296736
1765	Zfp119a	0.95662	0.3389940580742047	0.7284832384352611	0.52334934
1766	Tmf1	0.9552963	0.3396628314413779	0.7296069467407503	0.22443967
1767	Ptgdr2	0.95497864	0.33983132978432384	0.729637851328073	0.60074925
1768	Bach2	0.954369	0.3401314369544185	0.7301394383980484	0.3219589
1769	Colec10	0.95330316	0.34077641410054327	0.731244912883265	1.9133668
1770	Trat1	0.9530346	0.34080666742448507	0.731244912883265	0.35056728
1771	Ist1	0.9528612	0.3408946262403332	0.731244912883265	0.20475939
1772	Xylb	0.9528403	0.34090623207449056	0.731244912883265	0.64524084
1773	Rtp3	0.9524326	0.34111171612423374	0.7314614396939207	0.69608665
1774	Zfp94	0.95155317	0.3415640381771178	0.7322069776731902	0.56847423
1775	Rdh5	0.95102686	0.34183562419233404	0.7325647358265731	0.9095867
1776	Cfhr1	0.9504662	0.3421147219891605	0.7325682216839438	0.6690286
1777	Zc3hav1l	0.95026267	0.34221232883260666	0.7325682216839438	0.47148034
1778	Epha1	0.9501262	0.34233896831706856	0.7326336630416054	1.3875593
1779	Zbtb3	0.94870716	0.34300353534253325	0.7337192714129335	0.66248834
1780	Mysm1	0.9472378	0.34375019630422843	0.7343062505085289	0.26911563
1781	Ptk2b	0.94697815	0.34388380655478223	0.7344497876251408	0.11012958
1782	Eml6	0.94593155	0.3444463749650456	0.7353444044638975	1.4953926
1783	Sh3yl1	0.9451292	0.34482638104625174	0.7358189045991532	0.91918415
1784	Inpp5d	0.94447106	0.34516174063682026	0.7363099692792169	0.15156384
1785	Ube2n	0.94375956	0.345525379769263	0.7369733523077376	0.36206043
1786	Ercc1	0.943009	0.3459079008935675	0.7371151462013984	0.3056786
1787	Tab3	0.94271064	0.3460605210322184	0.7373280955123118	0.54687786
1788	Rfx1	0.9412897	0.3467875599050141	0.7383540665229283	0.21681595
1789	Galnt10	0.94079864	0.3470394365140922	0.7384019879243129	0.17809962
1790	Lyrm9	0.93988836	0.3475056448861059	0.7388950984882849	0.33213434
1791	Dcaf5	0.939728	0.3475879972379863	0.7388950984882849	0.28568888
1792	Aff1	0.93845654	0.3482405404561435	0.7398327194691471	0.2279028
1793	Sept1	0.9377147	0.3486414317614456	0.7399955065566454	0.04404322
1794	Fmn1	0.9375862	0.3486873210114706	0.7399955065566454	1.2523302
1795	DEPRECATED_ENSMUSG00000026634	0.9371637	0.3489050362776993	0.7402330317874657	0.37441903
1796	Angptl8	0.93671626	0.3492641965104716	0.7407704101193603	2.111933
1797	Ppm1j	0.9359379	0.3495348070663672	0.7412320185007945	0.32994547
1798	Erg28	0.9350688	0.34998269067001775	0.7413320416352628	0.25016934
1799	Zkscan5	0.93476915	0.3501366471153676	0.7413320416352628	0.5340578
1800	Pde1b	0.93475616	0.3501443773324183	0.7413320416352628	0.3346661
1801	Fam241a	0.9347518	0.350145620155639	0.7413320416352628	0.43974295
1802	Hdhd3	0.9343172	0.35038121324488136	0.7414131347518197	0.6515122
1803	Stam	0.933731	0.35067173902265436	0.7414368287590318	0.40958965
1804	Zfp120	0.93343735	0.3508232054904248	0.7414706121847728	0.3563933
1805	Zkscan8	0.93271077	0.3511981878822158	0.7414706121847728	0.39025593
1806	Apol7e	0.93244797	0.35133434751407844	0.7414706121847728	0.40135348
1807	Extl1	0.93194413	0.3515940060849898	0.7415533566169326	1.2548819
1808	Iqsec1	0.93110573	0.3520288593761589	0.7421574193255468	0.17000331
1809	Arfgef2	0.9304072	0.35238864023999006	0.7421574193255468	0.308077
1810	Gzmm	0.93018055	0.3525254975955602	0.7421574193255468	0.8344555
1811	Ttc28	0.929989	0.35260500859540833	0.7421574193255468	0.34507772
1812	Usf3	0.92960113	0.35280573870489174	0.7424306026219932	0.26739237
1813	Ppp2r3c	0.9292523	0.35298746887056187	0.7427013440647485	0.31792536
1814	Rab33b	0.92896885	0.353133086379142	0.7428014942733545	0.3791774
1815	Zbtb39	0.9288667	0.35319430776725036	0.7428014942733545	0.5322295
1816	Arhgef12	0.92764086	0.353822279986705	0.7434307339999201	0.4554879
1817	Pms1	0.927492	0.3538989910125142	0.7434307339999201	0.30469355
1818	Trib2	0.9266648	0.35432810930334036	0.7441794329267515	0.29683286
1819	Tubb2b	0.925935	0.3548028113249806	0.7449528194571311	1.8368903
1820	Mob4	0.92518693	0.35509555625878053	0.7450892751817308	0.27040875
1821	Gpkow	0.92491263	0.35523855643234625	0.7451968758378434	0.37615862
1822	Hdhd5	0.9244334	0.3554884722730236	0.7456093646565786	0.16167146
1823	Casp9	0.923949	0.355748153297916	0.7458129564482024	0.52925885
1824	Focad	0.9234694	0.3559893990781199	0.7459493810953394	0.55784124
1825	Fads3	0.9218152	0.35690007650749267	0.7467792569745593	1.134662
1826	Rab11fip5	0.9213849	0.3571068474458098	0.7469885236407566	0.8566608
1827	Agfg1	0.9206335	0.3574677313180007	0.747431589363728	0.16597396
1828	Ppm1k	0.9204112	0.3575835880697934	0.747431589363728	0.3174148
1829	Chchd10	0.9203956	0.35759315583501805	0.747431589363728	0.19923313
1830	Dnajc28	0.9203186	0.35763912550946997	0.747431589363728	1.0630059
1831	Otos	0.91999125	0.35781536341500075	0.7476882478168614	0.9563523
1832	Zfp74	0.9194756	0.358072656440216	0.7480025010037891	0.4536408
1833	Mtrf1	0.91887176	0.35838862700007	0.7484391055423041	0.59642625
1834	Samd4b	0.9177572	0.3589712710107391	0.7491625132544844	0.31642985
1835	Senp7	0.9175184	0.3590960695846912	0.7491625132544844	0.20128739
1836	Cryab	0.9175058	0.359109771252757	0.7491625132544844	1.3381611
1837	Sdr9c7	0.91750187	0.3591658907035913	0.74916790497929	1.3170036
1838	Plekha8	0.9166398	0.35955893778974723	0.7495340172283903	0.5559377
1839	Pter	0.91652936	0.3596140620232001	0.7495340172283903	0.54624957
1840	Rtl5	0.9161093	0.3598579251030638	0.7498290357195168	1.4363309
1841	Dhx34	0.91447747	0.36069016345632554	0.7508923158892918	0.343303
1842	Tasor2	0.91421705	0.36082753629466136	0.7510663804071989	0.21646783
1843	Abr	0.91411495	0.3608811163254255	0.7510663804071989	0.18126447
1844	Fam149b	0.9136861	0.3611056411645899	0.7512693570846289	0.33305496
1845	Fbxo27	0.9134403	0.36123567590614003	0.7512693570846289	0.3797703
1846	Rin2	0.9134357	0.3612372173963381	0.7512693570846289	0.8479588
1847	Slc5a3	0.913417	0.36124707044608173	0.7512693570846289	0.35637668
1848	Mug2	0.9123568	0.36180463221655923	0.7519818837425413	0.4883918
1849	Mettl27	0.91153204	0.36223867188570025	0.7523241033432136	0.5454243
1850	Abcc9	0.91086954	0.36264073028586474	0.7524998340948001	1.2991486
1851	Aldh1b1	0.9108468	0.3625997110961269	0.7524998340948001	0.44394866
1852	Cep170	0.9108373	0.362604273397117	0.7524998340948001	0.32534632
1853	Ggps1	0.9106571	0.36269911254605025	0.7524998340948001	0.22347033
1854	Egr3	0.90977526	0.363164255955959	0.7529067552366949	0.5420481
1855	Fbxo44	0.9093716	0.3633802761196966	0.753097632770305	0.70820546
1856	Tnks2	0.9092952	0.36341777290966626	0.753097632770305	0.16403869
1857	Nufip1	0.9090059	0.3635696645259521	0.7531687114440689	0.2995129
1858	Tnfaip8l2	0.90886706	0.3636432964487162	0.7531687114440689	0.19268729
1859	Eps8l1	0.90734637	0.36444638612218183	0.7543355609220253	0.33352092
1860	Emsy	0.90697664	0.3646411843182271	0.754627141873598	0.21574292
1861	Lats1	0.9063349	0.364980742185838	0.7551065207197837	0.27998668
1862	Pigh	0.9060399	0.3651370842181385	0.7552066740391118	0.60786396
1863	Zfp12	0.90548885	0.3654326906362544	0.755483095400169	0.66709894
1864	Tmem106a	0.90483177	0.365789593441712	0.7558866270782866	0.8340392
1865	Tns2	0.90444463	0.3659813707058196	0.7558866270782866	0.90223193
1866	Sgpp1	0.90439785	0.366005987214697	0.7558866270782866	0.25008565
1867	Tyw3	0.90429085	0.36607235908204994	0.7559121429827662	0.62353903
1868	Tmem198	0.90357184	0.36644856045892094	0.7562426124557056	1.0485482
1869	Serpinf2	0.90297055	0.3667652026266227	0.7564498519612319	0.27621543
1870	Mien1	0.90237933	0.36707621700016724	0.7568682158096862	0.19517975
1871	Atg9a	0.90094644	0.3678372643611746	0.7572292010531226	0.3853392
1872	Pias2	0.90094376	0.3678394048030119	0.7572292010531226	0.22597319
1873	Zfp784	0.90060437	0.368027135306072	0.7572292010531226	0.9152146
1874	DEPRECATED_ENSMUSG00000015971	0.90042084	0.36811940704068713	0.7572292010531226	0.55435777
1875	Rnmt	0.89947724	0.368618579609147	0.7579265946297977	0.24536753
1876	Josd2	0.8990588	0.368843070916129	0.7582767642721183	0.41455755
1877	Dcaf8	0.8988692	0.3689426804712379	0.7583113106053158	0.16548567
1878	Arfgap1	0.89882135	0.36896825167297376	0.7583113106053158	0.22731581
1879	Gpr18	0.89864016	0.3690642418038297	0.7583972099563572	0.22943649
1880	Hps3	0.8970927	0.36988947871301736	0.7594239092004057	0.31014755
1881	Matk	0.8966865	0.3701063565481256	0.7595550524538136	0.46524906
1882	Tm7sf2	0.8964713	0.3702211702569197	0.7596590992045944	0.35074553
1883	Prkd3	0.89611584	0.3704111526117583	0.759937497382927	0.1882012
1884	Fam171b	0.89488846	0.37114245657133327	0.7608688150803905	1.7022628
1885	Atad1	0.8945461	0.37124864740687413	0.7608688150803905	0.25352657
1886	Magee1	0.8942235	0.371421136272832	0.7609260314174302	0.5838697
1887	Slc39a14	0.89389515	0.3715966730545236	0.7610308565381243	0.28510407
1888	Znrd1as	0.89378756	0.3716675905984237	0.7610477171473427	0.80388993
1889	Cmtr2	0.8936294	0.37174435147845697	0.7610477171473427	0.5654878
1890	Nfe2l2	0.89326715	0.3719325496986431	0.761273087682143	0.2749343
1891	Adcy3	0.892163	0.37252373039504594	0.7620372874065594	0.3236963
1892	Zfp516	0.8918224	0.3727067109548755	0.762186290363247	0.41210625
1893	Acrbp	0.89154935	0.3728526687997741	0.762186290363247	0.3908964
1894	Dhx33	0.89152193	0.3728681133935031	0.762186290363247	0.39089072
1895	Cyp4f16	0.889202	0.3741154064008708	0.7637536997820082	0.5444002
1896	Snx32	0.8886122	0.3744292170828576	0.7642594025463112	0.3310669
1897	Ttc14	0.888269	0.3746139648157235	0.7645249852167472	0.16039467
1898	Cnr2	0.887098	0.37524310371321434	0.7652830257208476	0.29593134
1899	Prkce	0.8868327	0.3753859275364517	0.7652830257208476	0.3433806
1900	Gas8	0.88667446	0.37547100104977693	0.7652830257208476	0.6154492
1901	Gigyf1	0.8854385	0.37613676984416744	0.7663252689846612	0.22488351
1902	Aipl1	0.88503605	0.37637636137367825	0.7664495803739894	1.4026273
1903	Galnt11	0.8849713	0.3763885954910007	0.7664495803739894	0.31351292
1904	Sall1	0.884779	0.3765039418098408	0.7664495803739894	1.148688
1905	Ddx18	0.88456005	0.3766110885152758	0.7664495803739894	0.24897832
1906	Etfrf1	0.8845234	0.37663027444557284	0.7664495803739894	0.40596634
1907	Antxr2	0.8836161	0.3771199085653628	0.7669038851097533	0.17662488
1908	Cipc	0.8835601	0.37714967395493226	0.7669038851097533	0.37492955
1909	Tapbp	0.88328886	0.37729891680534167	0.7669844627794816	0.08685748
1910	Arhgef11	0.8829914	0.37746956350545946	0.7669976396053015	0.959017
1911	Tet1	0.88294846	0.3774817344246406	0.7669976396053015	0.39841148
1912	Tango6	0.8824698	0.3777383318099191	0.767262945799096	0.32710838
1913	Sepsecs	0.8815396	0.3782412086964325	0.767262945799096	0.4179401
1914	Tubgcp5	0.88144046	0.3782950815267412	0.767262945799096	0.34054348
1915	Tcrg-V5	0.8813105	0.37837279904588306	0.767262945799096	0.6691142
1916	Fam133b	0.881047	0.37850753642167123	0.767262945799096	0.31627205
1917	Ubxn6	0.88102317	0.37852041638927014	0.767262945799096	0.23752391
1918	Rb1cc1	0.8808383	0.3786211897157903	0.767262945799096	0.2691206
1919	Slc47a1	0.880766	0.3786701470400131	0.767262945799096	1.1521747
1920	Flad1	0.8806969	0.3786969534539343	0.767262945799096	0.2685083
1921	Sord	0.8798609	0.37915175336576534	0.767505370379083	0.20691729
1922	Sema4b	0.8797188	0.3792270879697144	0.767505370379083	0.2187654
1923	Tdg	0.8793135	0.3794462729489685	0.767505370379083	0.3254038
1924	Rnpepl1	0.87899625	0.3796184681100919	0.767505370379083	0.17291547
1925	Bmp1	0.87886435	0.3796935689860058	0.767505370379083	0.48067752
1926	Irf2	0.8788567	0.3796941317089032	0.767505370379083	0.2380079
1927	Ift57	0.8785029	0.3798853338956165	0.7677809593494017	0.46811572
1928	Pklr	0.8779214	0.380222641157947	0.7680515838682829	1.1355848
1929	Capn15	0.87786454	0.3802315626574987	0.7680515838682829	0.28041348
1930	Kremen1	0.87737906	0.38049543119760965	0.7681538178913584	0.36964992
1931	Sgk1	0.87673175	0.38084663233876126	0.7687246174741995	0.3810228
1932	Polr1e	0.87602854	0.3812301412390673	0.7693494416512373	0.38572595
1933	Ly96	0.8759592	0.3812661410498307	0.7693494416512373	0.6880372
1934	Cflar	0.87571746	0.3813982994751851	0.7693942342303215	0.2166992
1935	Atraid	0.87448734	0.3820664518640763	0.7701869673560765	0.2829568
1936	Dcbld2	0.8736812	0.38250869799029497	0.7708563824418473	1.0452738
1937	Poglut3	0.8725767	0.38310676326081206	0.7716171625031382	0.41709384
1938	Sec24c	0.87192845	0.38346022214704334	0.7717736730513051	0.15487447
1939	Zfp959	0.87155586	0.38366580342091106	0.7719264110877754	0.6646821
1940	Adcy6	0.87143314	0.38373060392630043	0.7719264110877754	0.6134228
1941	Aldob	0.8695797	0.3847467602256768	0.7734730875733545	0.18574838
1942	Lmbrd1	0.869142	0.38498180622937916	0.7737233083978072	0.26069984
1943	Clcn5	0.86887056	0.3851320104972532	0.7738157104297124	0.56883466
1944	Asah1	0.8682543	0.3854683652653935	0.7742128131705674	0.38798523
1945	Cryz	0.8681902	0.3855019924376528	0.7742128131705674	0.5974013
1946	Colgalt1	0.8679008	0.3856603627481068	0.7742686247082917	0.2172018
1947	Rufy2	0.8678362	0.385695768389417	0.7742686247082917	0.33006722
1948	Zfp410	0.8672061	0.3860407662369294	0.7747568084631253	0.259817
1949	Aopep	0.8671895	0.3860496802496336	0.7747568084631253	0.28598028
1950	Arrb1	0.8662408	0.386569482132911	0.7751241706175436	0.21004243
1951	Rnf41	0.8660747	0.38666039495802673	0.7751241706175436	0.28557184
1952	Afdn	0.86562407	0.386907332987652	0.7751241706175436	0.28103098
1953	Slc41a3	0.86545616	0.38699970696812647	0.7751241706175436	0.521186
1954	Smad7	0.8654402	0.38700818780225643	0.7751241706175436	0.2700624
1955	Serpinh1	0.8649216	0.38730394113608013	0.7753379081655221	0.75750136
1956	Tinagl1	0.86373645	0.387958650096489	0.7759127878218454	1.115062
1957	Plpp5	0.8624789	0.3886347469682373	0.7767144600219241	0.31728196
1958	Tyro3	0.86183655	0.3889880527028229	0.7770876244858391	0.29552376
1959	Mmp25	0.8617243	0.3890492776760409	0.7770989996857717	0.39125982
1960	Nrf1	0.8612917	0.3892875323811026	0.7773529863215111	0.22463211
1961	Tef	0.86107737	0.38940534218047873	0.7774569904038608	0.3622744
1962	Trappc11	0.85966134	0.3901851845399007	0.7783298654854065	0.23356913
1963	Surf6	0.85963875	0.39019830039800374	0.7783298654854065	0.32559198
1964	Alkbh4	0.8595633	0.3902403095705017	0.7783298654854065	0.27468368
1965	Rnf170	0.8591915	0.39044416576443863	0.7783298654854065	0.5376552
1966	Itih1	0.8585642	0.39079105215027754	0.7787994850172292	0.2498141
1967	Synj2	0.85838467	0.39088964918072633	0.7788850563341996	0.32886583
1968	Gnmt	0.8576879	0.3912762617742974	0.7792116133868675	0.21263501
1969	Pheta1	0.8569362	0.39169516857997955	0.7794077621329364	0.8935432
1970	Dlgap4	0.8569018	0.3917089317622511	0.7794077621329364	0.22275168
1971	Ric8a	0.8559864	0.3922136963477456	0.7801902582360131	0.19227411
1972	Pxk	0.85572976	0.39235568128964926	0.7802508745157526	0.1919268
1973	Fam45a	0.8552074	0.39264542670845126	0.7804943325792708	0.3684197
1974	Ndor1	0.85505545	0.3927291393084502	0.7805498615938719	0.256853
1975	Tfeb	0.8532059	0.39375279224855797	0.7819180608381325	0.28862086
1976	Ubn2	0.85283613	0.3939582057947303	0.7819930683533979	0.2846325
1977	Borcs8	0.85217667	0.39432446723651593	0.7824980990510214	0.18307756
1978	Capn1	0.85127443	0.39482431594779654	0.7831568359140275	0.13097045
1979	Lrrc56	0.851128	0.39490793197395535	0.7832116780107045	0.89463454
1980	Cep295nl	0.8505103	0.3952531282326708	0.7835631500903805	0.8560334
1981	Gtf3c2	0.84877044	0.39621618856354535	0.7849163848751776	0.16539805
1982	Rngtt	0.84801227	0.3966378353659973	0.7851959072162634	0.29565442
1983	Plekha7	0.8468799	0.3972750939296501	0.7856794325115212	0.75573844
1984	Tnni1	0.8460386	0.3977480968128757	0.7862170853627468	0.7343704
1985	Ddr1	0.8454865	0.3980451425573459	0.7862170853627468	0.39747134
1986	Afap1	0.84492844	0.3983561983070939	0.7863727802383231	0.9255992
1987	Chst10	0.8415394	0.4002503361526163	0.7887114529625036	0.31945738
1988	Bace1	0.8413353	0.4003863168147056	0.7888224859221442	1.0285301
1989	Calu	0.84072596	0.40070630929682405	0.7892306956086919	0.4541694
1990	Sept8	0.84046215	0.4008540507854411	0.7894105807333891	0.19854523
1991	Gripap1	0.83984905	0.40119935759665803	0.7897169951233686	0.22833337
1992	Rnf19a	0.8396775	0.4012945297359638	0.7897223525699729	0.24799676
1993	Sfmbt2	0.8392296	0.4015479021086854	0.7900207824539351	0.49898618
1994	Rasal1	0.838874	0.4017451051091764	0.7902756537669123	0.6801724
1995	Ces1g	0.8385428	0.4019297822229899	0.7904758786749834	0.6212173
1996	Gcdh	0.8384918	0.40195986513156934	0.7904758786749834	0.20377366
1997	Nt5dc1	0.8363305	0.40317242593366265	0.7918589373355334	0.1742455
1998	Arhgap10	0.83612216	0.40328925731004506	0.7918698785957641	0.25237942
[truncated: 11,995 more rows]
